# Supplementary material for: Combining transcriptomics and genetic linkage based information to identify candidate genes associated with Heterobasidion-resistance in Norway spruce
Source: Sci Rep. 2020 Jul 29;10:12711. doi: 10.1038/s41598-020-69386-0 (PMC7391732; doi:10.1038/s41598-020-69386-0)
Supplement: Supplementary file 1 — Supplementary file1 [file 41598_2020_69386_MOESM1_ESM.xlsx]

## Sheet: Legend
Combining transcriptomics and genetic linkage based information to identify candidate genes associated with Heterobasidion-resistance in Norway spruce
Rajiv Chaudhary1*, Karl Lundén1+, Kerstin Dalman1,2+, Mukesh Dubey1, Miguel Nemesio-Gorriz1,3, Bo Karlsson4, Jan Stenlid1 and Malin Elfstrand1
1Department of Forest Mycology and Plant Pathology, Swedish University of Agricultural Sciences, Box 7026, 75007 Uppsala, Sweden; 2Department of Molecular Sciences, Swedish University of Agricultural Sciences, SE-75007, Uppsala, Sweden; 3Teagasc Food Research Centre, Ashtown, Dublin 15, D15DY05, Ireland; 4The Forestry Research Institute of Sweden, Ekebo, SE-268 90, Svalöv, Sweden
A list confidence interval candidate genes (CCGs) and putative candidate genes (PCGs) indicated in dark orange and light orange respectively in LGs of Norway spruce

## Sheet: readme_tab
						Fold Change									Fold Change									Fold Change									Fold Change									Fold Change
unigenes	LG	Position	QTL	gene models	3 dpi _A_I/W	7 dpi _A_I/W	7 dpi _C_I/W		unigenes	LG	Position	QTL	gene models	3 dpi _A_I/W	7 dpi _A_I/W	7 dpi _C_I/W		unigenes	LG	Position	QTL	gene models	3 dpi _A_I/W	7 dpi _A_I/W	7 dpi _C_I/W		unigenes	LG	Position	QTL	gene models	3 dpi _A_I/W	7 dpi _A_I/W	7 dpi _C_I/W		unigenes	LG	Position	QTL	gene models	3 dpi _A_I/W	7 dpi _A_I/W	7 dpi _C_I/W		unigenes	LG	Position		gene models
sp_v3.0_unigene22717	1	0	BT113239						sp_v3.0_unigene522	2	0							GQ03323-N20.1.553	3	0	BT112988						sp_v3.0_unigene17099	6	0	NA						sp_v3.0_unigene1249	8	0	NA						sp_v3.0_unigene18402	9	0
sp_v3.0_unigene6958	1	0.7	BT106796						6122	2	3.8							GQ03319-H10.3.871	3	0.4	BT112686						sp_v3.0_unigene29834	6	1	BT110513						sp_v3.0_unigene11712	8	1.2	NA						Myb2-194	9	12
sp_v3.0_unigene2877	1	0.7	NA						sp_v3.0_unigene34235	2	3.9							sp_v3.0_unigene129129	3	3.9							0273-A22-623	6	2.3	NA						sp_v3.0_unigene14129	8	6.7							sp_v3.0_unigene17446	9	12.2
sp_v3.0_unigene2315	1	0.8							sp_v3.0_unigene10786	2	4							sp_v3.0_unigene20007	3	3.9							sp_v3.0_unigene7534	6	5.3	NA						sp_v3.0_unigene28227	8	6.7							sp_v3.0_unigene10324	9	12.2
sp_v3.0_unigene15158	1	3.9							sp_v3.0_unigene30113	2	4.7							rflpPitaIFG-149-2	3	4							sp_v3.0_unigene17255	6	6.2	BT118570						sp_v3.0_unigene12996	8	8.4	BT109155						snp0-18399-01-462	9	12.6
sp_v3.0_unigene5321	1	4.1							sp_v3.0_unigene3982	2	4.7							snp0-13094-01-28	3	4							sp_v3.0_unigene18583	6	6.2							sp_v3.0_unigene34833	8	9.9							sp_v3.0_unigene11734	9	12.6
sp_v3.0_unigene9180	1	4.4							sp_v3.0_unigene9927	2	5.1	BT104247						sp_v3.0_unigene2756	3	4							sp_v3.0_unigene210367	6	6.2							rflpPitaIFG-2145-3	8	10.7							sp_v3.0_unigene16922	9	12.6
sp_v3.0_unigene6529	1	5							sp_v3.0_unigene22530	2	8.1	BT110119						sp_v3.0_unigene7451	3	4							sp_v3.0_unigene28548	6	6.2							snp0-3396-01-327	8	10.7							sp_v3.0_unigene6690	9	14.5
sp_v3.0_unigene6452	1	5.2							sp_v3.0_unigene7264	2	8.1							sp_v3.0_unigene11877	3	4.8							sp_v3.0_unigene17990	6	6.2							sp_v3.0_unigene18553	8	10.7							sp_v3.0_unigene37903	9	14.8
Pipn0_17971_01_contig1-43	1	5.8							sp_v3.0_unigene30137	2	8.1							sp_v3.0_unigene11814	3	5.2							sp_v3.0_unigene23523	6	6.6	NA						sp_v3.0_unigene6775	8	10.7							sp_v3.0_unigene13422	9	14.9	BT111923
sp_v3.0_unigene1103	1	5.8	NA						sp_v3.0_unigene3848	2	9.1							sp_v3.0_unigene36347	3	5.4							sp_v3.0_unigene7240	6	6.7							sp_v3.0_unigene93880	8	10.7							sp_v3.0_unigene2239	9	15.4
sp_v3.0_unigene140557	1	5.8							sp_v3.0_unigene476	2	10.9	NA						sp_v3.0_unigene33171	3	5.6							sp_v3.0_unigene12133	6	6.8							sp_v3.0_unigene1713	8	10.7							sp_v3.0_unigene20234	9	16.2	BT109222
sp_v3.0_unigene17926	1	5.8							sp_v3.0_unigene102407	2	11.5							sp_v3.0_unigene6678	3	5.6							sp_v3.0_unigene137679	6	6.8							sp_v3.0_unigene17827	8	10.7							sp_v3.0_unigene11490	9	16.5
sp_v3.0_unigene1801	1	5.8							sp_v3.0_unigene30221	2	11.5							sp_v3.0_unigene30369	3	5.7							sp_v3.0_unigene145182	6	6.8							sp_v3.0_unigene10469	8	10.7							NODE-11193-lengt	9	17.3	NA
sp_v3.0_unigene207689	1	5.8							sp_v3.0_unigene36084	2	11.5							sp_v3.0_unigene9365	3	5.7							sp_v3.0_unigene147036	6	6.8							sp_v3.0_unigene26595	8	11							sp_v3.0_unigene29477	9	17.3	BT100921
sp_v3.0_unigene21674	1	5.8							sp_v3.0_unigene5721	2	11.5							Q0069.B3-C15.1-260	3	5.7							sp_v3.0_unigene16539	6	6.8							sp_v3.0_unigene1626	8	12							sp_v3.0_unigene36333	9	17.3
sp_v3.0_unigene59042	1	5.8							rflpPitaIFG-1636-6	2	13							sp_v3.0_unigene5836	3	5.7							sp_v3.0_unigene17246	6	6.8							sp_v3.0_unigene2973	8	12							sp_v3.0_unigene51684	9	17.3
sp_v3.0_unigene6132	1	5.8							sp_v3.0_unigene116867	2	13							sp_v3.0_unigene11057	3	6							sp_v3.0_unigene17440	6	6.8							sp_v3.0_unigene44296	8	12							sp_v3.0_unigene23480	9	18	BT107139
sp_v3.0_unigene77169	1	5.8							sp_v3.0_unigene34636	2	13.1							sp_v3.0_unigene140466	3	6							sp_v3.0_unigene20237	6	6.8							BX678583-446	8	12.3							sp_v3.0_unigene6345	9	18.2
sp_v3.0_unigene17073	1	5.8							sp_v3.0_unigene10747	2	13.6							sp_v3.0_unigene143297	3	6							sp_v3.0_unigene209195	6	6.8							sp_v3.0_unigene30092	8	12.5							sp_v3.0_unigene9503	9	18.2
sp_v3.0_unigene6577	1	5.8							sp_v3.0_unigene37702	2	13.6							sp_v3.0_unigene1898	3	6							sp_v3.0_unigene37921	6	6.8							sp_v3.0_unigene924	8	12.5							sp_v3.0_unigene20744	9	18.3
sp_v3.0_unigene17584	1	5.8							6176	2	13.9							sp_v3.0_unigene21101	3	6							sp_v3.0_unigene387	6	6.8							snp0-3755-01-387	8	12.6							sp_v3.0_unigene17165	9	19.3
sp_v3.0_unigene7682	1	6.1							sp_v3.0_unigene12118	2	15							snpUMN-6874-01-280	3	6.4							sp_v3.0_unigene6951	6	6.8							sp_v3.0_unigene5700	8	12.6							sp_v3.0_unigene2271	9	19.3
sp_v3.0_unigene444	1	6.5							sp_v3.0_unigene210340	2	15.1							0067.B3-I21.1-269	3	6.7							sp_v3.0_unigene7135	6	6.8							sp_v3.0_unigene1906	8	12.6							sp_v3.0_unigene31096	9	19.3
sp_v3.0_unigene18815	1	6.7							sp_v3.0_unigene126830	2	15.2							snp0-18800-01-234	3	6.9							sp_v3.0_unigene9099	6	6.8							sp_v3.0_unigene27120	8	13							sp_v3.0_unigene5763	9	19.3
sp_v3.0_unigene24142	1	6.7	BT102430						sp_v3.0_unigene1758	2	16.1							sp_v3.0_unigene10226	3	6.9							sp_v3.0_unigene9328	6	6.8							sp_v3.0_unigene127323	8	13.3							sp_v3.0_unigene6329	9	19.3
sp_v3.0_unigene34960	1	6.7							rflpPitaIFG-2393-1	2	17.4							sp_v3.0_unigene127052	3	6.9							sp_v3.0_unigene96347	6	6.8							sp_v3.0_unigene7046	8	13.3							sp_v3.0_unigene8443	9	19.3
sp_v3.0_unigene2333	1	7.2							rflpPitaIFG-2963-2	2	17.4							sp_v3.0_unigene135652	3	6.9							sp_v3.0_unigene29549	6	6.8							835	8	13.4							sp_v3.0_unigene5579	9	19.3
sp_v3.0_unigene11494	1	7.2							sp_v3.0_unigene20131	2	17.5							sp_v3.0_unigene14636	3	6.9							sp_v3.0_unigene25054	6	6.8							sp_v3.0_unigene16720	8	13.5							sp_v3.0_unigene11017	9	22.3
sp_v3.0_unigene19122	1	7.8	BT107007						sp_v3.0_unigene585	2	17.5							sp_v3.0_unigene209110	3	6.9							7806	6	6.8							sp_v3.0_unigene16767	8	13.5							sp_v3.0_unigene11589	9	22.3
sp_v3.0_unigene18874	1	7.9							sp_v3.0_unigene77613	2	17.5							sp_v3.0_unigene210345	3	6.9							sp_v3.0_unigene209089	6	7.2							sp_v3.0_unigene13236	8	13.5							sp_v3.0_unigene18265	9	22.3	NA
sp_v3.0_unigene37588	1	8	BT104461						rflpPitaIFG-2882-1	2	17.7							sp_v3.0_unigene2463	3	6.9							sp_v3.0_unigene6686	6	7.9							sp_v3.0_unigene9106	8	13.5							sp_v3.0_unigene18615	9	22.3
BX249277-316	1	8.5							rflpPitaIFG-2897-A	2	17.7							sp_v3.0_unigene33945	3	6.9							sp_v3.0_unigene5549	6	7.9							sp_v3.0_unigene7769	8	13.6							sp_v3.0_unigene7012	9	22.3
BX250550-366	1	8.5							rflpPitaIFG-2931-A	2	17.7							sp_v3.0_unigene34583	3	6.9							sp_v3.0_unigene4297	6	7.9							sp_v3.0_unigene129391	8	13.9							sp_v3.0_unigene9757	9	22.3
BX251885-704	1	8.5							snpUMN-5830-01-60	2	17.7							sp_v3.0_unigene3520	3	6.9							sp_v3.0_unigene13067	6	7.9	BT117184						sp_v3.0_unigene2128	8	13.9							sp_v3.0_unigene208481	9	23.8
rflpPitaIFG-2994-3	1	8.5							sp_v3.0_unigene1069	2	17.7							sp_v3.0_unigene36476	3	6.9							sp_v3.0_unigene1623	6	8.2							sp_v3.0_unigene110383	8	14							sp_v3.0_unigene28329	9	23.8
sp_v3.0_unigene127465	1	8.5							sp_v3.0_unigene1420	2	17.7							sp_v3.0_unigene5661	3	6.9							sp_v3.0_unigene17405	6	8.2							sp_v3.0_unigene11750	8	14							sp_v3.0_unigene172913	9	24.6
sp_v3.0_unigene1467	1	8.5							sp_v3.0_unigene29447	2	17.7							sp_v3.0_unigene5967	3	6.9							sp_v3.0_unigene17837	6	8.2							sp_v3.0_unigene7187	8	14							sp_v3.0_unigene8376	9	24.7
sp_v3.0_unigene17998	1	8.5							sp_v3.0_unigene7460	2	17.7							sp_v3.0_unigene76167	3	6.9							sp_v3.0_unigene29595	6	8.2							sp_v3.0_unigene11926	8	14.2							sp_v3.0_unigene209200	9	26.5
sp_v3.0_unigene24758	1	8.5							sp_v3.0_unigene34886	2	17.7							sp_v3.0_unigene132896	3	8.1							sp_v3.0_unigene32518	6	8.2							sp_v3.0_unigene34554	8	14.2							sp_v3.0_unigene30071	9	26.5
sp_v3.0_unigene26880	1	8.5							7638	2	17.7							sp_v3.0_unigene37081	3	9.2							sp_v3.0_unigene34299	6	8.2							sp_v3.0_unigene93590	8	14.2							02808.B7-J13.1-1175	9	26.5
sp_v3.0_unigene2764	1	8.5							Q0061.B3.r-O09.2-213	2	17.8							sp_v3.0_unigene15040	3	9.4							sp_v3.0_unigene8693	6	8.2							sp_v3.0_unigene1127	8	14.3							estPita-IFG-3C8E-a	9	28.1
sp_v3.0_unigene29849	1	8.5							sp_v3.0_unigene54423	2	19.2							sp_v3.0_unigene7138	3	9.4							sp_v3.0_unigene4047	6	8.2							sp_v3.0_unigene50292	8	15.7	BT110689						GRP3-261	9	28.1
sp_v3.0_unigene464	1	8.5							sp_v3.0_unigene4029	2	19.2	BT103104						sp_v3.0_unigene126706	3	9.5							Q0068.B3-F06.1-636	6	8.2							snp0-8004-01-197	8	15.8							Pipn2_2702_01_contig1-434	9	28.1
sp_v3.0_unigene6856	1	8.5							sp_v3.0_unigene10942	2	19.4							sp_v3.0_unigene17398	3	9.5							sp_v3.0_unigene21563	6	8.2	NA						sp_v3.0_unigene16590	8	15.8							snp0-11041-01-105	9	28.1
sp_v3.0_unigene7050	1	8.5							sp_v3.0_unigene126836	2	19.4							sp_v3.0_unigene207755	3	9.5							sp_v3.0_unigene13002	6	8.2							sp_v3.0_unigene5771	8	15.8							sp_v3.0_unigene10033	9	28.1
sp_v3.0_unigene7387	1	8.5							sp_v3.0_unigene202395	2	19.4							sp_v3.0_unigene27312	3	9.5							sp_v3.0_unigene36732	6	8.2							snp0-806-01-98	8	17.2							sp_v3.0_unigene11159	9	28.1
sp_v3.0_unigene9272	1	8.5							sp_v3.0_unigene23319	2	19.4	BT115894						sp_v3.0_unigene28689	3	9.5							sp_v3.0_unigene461	6	8.2							sp_v3.0_unigene94082	8	17.2							sp_v3.0_unigene127316	9	28.1
sp_v3.0_unigene93612	1	8.5							GQ03405-L17.1.127	2	19.5	BT113349						sp_v3.0_unigene36151	3	9.5							sp_v3.0_unigene1416	6	8.2							sp_v3.0_unigene108765	8	17.2							sp_v3.0_unigene18957	9	28.1
sp_v3.0_unigene17001	1	8.5							sp_v3.0_unigene9481	2	19.5	BT111390						sp_v3.0_unigene30759	3	9.5							sp_v3.0_unigene17028	6	9.1	NA						sp_v3.0_unigene808	8	17.2	BT111297						sp_v3.0_unigene2100	9	28.1
sp_v3.0_unigene29653	1	8.8							snp0-3964-01-453	2	19.6							sp_v3.0_unigene9860	3	9.5							sp_v3.0_unigene7391	6	9.1	BT106875						sp_v3.0_unigene6135	8	17.2							sp_v3.0_unigene25058	9	28.1
sp_v3.0_unigene34155	1	11.1							sp_v3.0_unigene4509	2	19.6	BT114472						sp_v3.0_unigene10842	3	9.5							sp_v3.0_unigene19007	6	9.1	BT103934						sp_v3.0_unigene45961	8	17.2							sp_v3.0_unigene7291	9	28.1
GQ03309-H18.2.1365	1	11.4	BT112063						sp_v3.0_unigene11474	2	19.6							sp_v3.0_unigene5980	3	10.8							sp_v3.0_unigene2116	6	9.1							sp_v3.0_unigene3205	8	17.8							sp_v3.0_unigene8820	9	28.1	BT117042
rflpPitaIFG-1A7-6	1	11.6							sp_v3.0_unigene10888	2	20							sp_v3.0_unigene18438	3	12.5	NA						sp_v3.0_unigene8320	6	9.3							sp_v3.0_unigene18402	8	17.8							sp_v3.0_unigene9230	9	28.1
rflpPitaIFG-2361-3	1	11.6							GQ03322-P21.4.1372	2	20.1	BT112939						sp_v3.0_unigene35630	3	12.8							sp_v3.0_unigene1169	6	9.6	NA						rflpPitaIFG-975-4	8	18.2							sp_v3.0_unigene30339	9	28.1
sp_v3.0_unigene12898	1	13							sp_v3.0_unigene11817	2	20.9							sp_v3.0_unigene144733	3	13.5							sp_v3.0_unigene5983	6	10.7							sp_v3.0_unigene14503	8	18.2							sp_v3.0_unigene17854	9	28.9
sp_v3.0_unigene142336	1	13							sp_v3.0_unigene11854	2	21.3							sp_v3.0_unigene47973	3	13.8							sp_v3.0_unigene36735	6	10.8							sp_v3.0_unigene29991	8	18.2							sp_v3.0_unigene24157	9	29
sp_v3.0_unigene142369	1	13							sp_v3.0_unigene133492	2	21.3							sp_v3.0_unigene8925	3	13.8							sp_v3.0_unigene9374	6	10.8	BT114191						sp_v3.0_unigene3055	8	18.2							sp_v3.0_unigene29859	9	29
sp_v3.0_unigene13240	1	13.1	BT108706						sp_v3.0_unigene16599	2	21.3							sp_v3.0_unigene20031	3	14.5							11476	6	10.8							sp_v3.0_unigene5630	8	18.2							sp_v3.0_unigene53433	9	29.7
sp_v3.0_unigene41469	1	13.9	NA						AFLP_1	2	21.5							sp_v3.0_unigene37615	3	14.6							sp_v3.0_unigene10372	6	11.4							sp_v3.0_unigene94698	8	18.2							sp_v3.0_unigene6163	9	29.7	BT117155
PGLM2-0818	1	14.3	BT113275						sp_v3.0_unigene35605	2	21.9							sp_v3.0_unigene14800	3	15.2							sp_v3.0_unigene96629	6	11.6	BT102953						sp_v3.0_unigene99727	8	18.2							4641	9	30.4
sp_v3.0_unigene29918	1	15.7	BT103592						sp_v3.0_unigene9003	2	21.9							sp_v3.0_unigene101430	3	15.3							sp_v3.0_unigene17482	6	11.9							sp_v3.0_unigene1165	8	18.2							sp_v3.0_unigene6679	9	30.4
sp_v3.0_unigene16218	1	16.1							03119.B7-D20.1-566	2	22.3							sp_v3.0_unigene208474	3	15.6							sp_v3.0_unigene12013	6	13.3	BT110936						sp_v3.0_unigene41064	8	18.2							sp_v3.0_unigene6414	9	31.5	BT105837
sp_v3.0_unigene26614	1	16.1							sp_v3.0_unigene165	2	22.3	NA						sp_v3.0_unigene20805	3	15.7							sp_v3.0_unigene37710	6	13.3							GQ03123-G19.1.670	8	19	BT108554						sp_v3.0_unigene13667	9	31.6
sp_v3.0_unigene29795	1	16.5							sb58	2	22.3							sp_v3.0_unigene969	3	17.4							15277	6	14.4							sp_v3.0_unigene129	8	19.7							sp_v3.0_unigene143236	9	31.6
sp_v3.0_unigene40741	1	16.5							GQ0033.TB-D02.1-1514	2	23.1	BT117918						estPita-IFG-9113-a	3	17.7							sp_v3.0_unigene17411	6	14.7							sp_v3.0_unigene2438	8	20.2							sp_v3.0_unigene148579	9	31.6
7114	1	16.5							sp_v3.0_unigene1947	2	23.1	NA						rflpPitaIFG-2738-A	3	17.7							sp_v3.0_unigene4233	6	15							sp_v3.0_unigene32315	8	23.3	BT112144						sp_v3.0_unigene2048	9	31.6	NA
sp_v3.0_unigene5314	1	16.5							0222.B7-O12.1-357	2	23.1							rflpPitaIFG-2738-Apt	3	17.7							sp_v3.0_unigene144708	6	15.6							sp_v3.0_unigene17071	8	24.7	BT109541						sp_v3.0_unigene24680	9	31.6
sp_v3.0_unigene16586	1	16.5							sp_v3.0_unigene46372	2	23.4							sp_v3.0_unigene6761	3	17.7							E44-CATA_276	6	15.8							sp_v3.0_unigene32882	8	25.3							sp_v3.0_unigene7037	9	31.7	NA
GQ02903-L20.1.776	1	17	BT106138						sp_v3.0_unigene19192	2	23.9	BT119033						AFLP_27	3	18.7							sp_v3.0_unigene3200	6	15.8	NA						sp_v3.0_unigene18523	8	25.3	BT100889						sp_v3.0_unigene17472	9	31.9	BT106194
sp_v3.0_unigene126890	1	17	BT114996						sp_v3.0_unigene7238	2	24.9							sp_v3.0_unigene141765	3	18.7							sp_v3.0_unigene93538	6	16.1							sp_v3.0_unigene35138	8	25.3							sp_v3.0_unigene128773	9	32.9
sp_v3.0_unigene6237	1	17.1							sp_v3.0_unigene27368	2	25							sp_v3.0_unigene144204	3	18.7							sp_v3.0_unigene10871	6	16.1							sp_v3.0_unigene27558	8	27.4							WS0321-C18.1.365	9	33.1	NA
sp_v3.0_unigene8149	1	17.8	BT117253						snpUMN-4702-01-130	2	25.2							sp_v3.0_unigene1949	3	18.7							CL3338CT2544CN2734-39	6	16.5							sp_v3.0_unigene20877	8	28.1							sp_v3.0_unigene10697	9	33.4
F51TW9001AO2NX-184	1	18.5							GQ0134-K05.1.422	2	26.4	BT101961						sp_v3.0_unigene3401	3	18.7							sp_v3.0_unigene209598	6	16.6							snp0-9989-01-389	8	28.5							sp_v3.0_unigene183501	9	34	BT110709
sp_v3.0_unigene127083	1	18.5							rflpPitaIFG-975-2	2	26.4							FCL841Contig1-2539	3	19.4	NA						sp_v3.0_unigene32062	6	16.6							sp_v3.0_unigene102670	8	28.5							sp_v3.0_unigene1753	9	34.2
sp_v3.0_unigene143511	1	18.5							snp0-14744-01-155	2	26.4							sp_v3.0_unigene1539	3	19.4							sp_v3.0_unigene34888	6	16.6							sp_v3.0_unigene143268	8	28.5							sp_v3.0_unigene32486	9	34.5
sp_v3.0_unigene16605	1	18.5							snpUMN-4702-01-557	2	26.4							sp_v3.0_unigene2221	3	22.9							sp_v3.0_unigene30040	6	17.4							sp_v3.0_unigene144780	8	28.5							sp_v3.0_unigene342	9	34.5
sp_v3.0_unigene18245	1	18.5							sp_v3.0_unigene16752	2	26.4							sp_v3.0_unigene10211	3	28.3							sp_v3.0_unigene35640	6	17.4							sp_v3.0_unigene144853	8	28.5							sp_v3.0_unigene98434	9	34.5
sp_v3.0_unigene19201	1	18.5							sp_v3.0_unigene16938	2	26.4							sp_v3.0_unigene102497	3	28.3							sp_v3.0_unigene36640	6	18							sp_v3.0_unigene145387	8	28.5							NODE-30909-leng	9	34.7	NA
sp_v3.0_unigene208487	1	18.5							sp_v3.0_unigene20360	2	26.4	NA						sp_v3.0_unigene15902	3	28.3							sp_v3.0_unigene17662	6	18.1							sp_v3.0_unigene146134	8	28.5							sp_v3.0_unigene126649	9	35.2
sp_v3.0_unigene208489	1	18.5							sp_v3.0_unigene24961	2	26.4							sp_v3.0_unigene17138	3	28.3							02903.SP6-F07.2-273	6	18.3							sp_v3.0_unigene146209	8	28.5							sp_v3.0_unigene17892	9	35.2
sp_v3.0_unigene208500	1	18.5							sp_v3.0_unigene30179	2	26.4	NA						sp_v3.0_unigene18271	3	28.3							sp_v3.0_unigene5926	6	19.5							sp_v3.0_unigene15721	8	28.5							90012/PgMYB2	9	35.3
sp_v3.0_unigene25030	1	18.5							sp_v3.0_unigene16596	2	26.4							sp_v3.0_unigene204	3	28.3	BT118811						sp_v3.0_unigene8883	6	20.8							sp_v3.0_unigene16315	8	28.5							3992	9	35.4
sp_v3.0_unigene30208	1	18.5							sp_v3.0_unigene11013	2	26.4	BT108883						sp_v3.0_unigene3887	3	28.3	BT110299						GQ04011-E14.1.261	6	22	BT118870						sp_v3.0_unigene17310	8	28.5							m1553	9	36.2
sp_v3.0_unigene3719	1	18.5							sp_v3.0_unigene17386	2	26.4							sp_v3.0_unigene94951	3	28.3							sp_v3.0_unigene20823	6	22							sp_v3.0_unigene18586	8	28.5							sp_v3.0_unigene37211	9	36.2
sp_v3.0_unigene3918	1	18.5							sp_v3.0_unigene17386	2	27.3							sp_v3.0_unigene23104	3	28.3							sp_v3.0_unigene2351	6	22							sp_v3.0_unigene201991	8	28.5							sp_v3.0_unigene8851	9	36.5
sp_v3.0_unigene45631	1	18.5							sp_v3.0_unigene9823	2	27.9							sp_v3.0_unigene20864	3	28.5							sp_v3.0_unigene29899	6	22							sp_v3.0_unigene210320	8	28.5							sp_v3.0_unigene8387	9	37.1
sp_v3.0_unigene53053	1	18.5							sp_v3.0_unigene2339	2	28.8							sp_v3.0_unigene90623	3	28.5							sp_v3.0_unigene2999	6	22							sp_v3.0_unigene21049	8	28.5							sp_v3.0_unigene143060	9	37.3
sp_v3.0_unigene6746	1	18.5							sp_v3.0_unigene27050	2	29.4							sp_v3.0_unigene13274	3	29.1							sp_v3.0_unigene12468	6	22.4	BT104458						sp_v3.0_unigene24345	8	28.5							sp_v3.0_unigene23577	9	37.4	NA
sp_v3.0_unigene8454	1	18.5							sp_v3.0_unigene10947	2	29.6							rflpPitaIFG-616-1	3	29.3							0255.B3-J24.1-436	6	22.4							sp_v3.0_unigene28279	8	28.5							02815-K22-116	9	37.6	NA
sp_v3.0_unigene22553	1	18.6							sp_v3.0_unigene11573	2	29.6							sp_v3.0_unigene10510	3	29.3							sp_v3.0_unigene5955	6	22.9							sp_v3.0_unigene29935	8	28.5							snp0-17370-01-544	9	38.1
sp_v3.0_unigene298	1	18.6	BT112205						sp_v3.0_unigene127097	2	29.6							sp_v3.0_unigene13138	3	29.3							PtTX3116	6	23							sp_v3.0_unigene30232	8	28.5							sp_v3.0_unigene19614	9	38.1
sp_v3.0_unigene8202	1	18.6							sp_v3.0_unigene127406	2	29.6							snp2-5402-02-201	3	30.4							sp_v3.0_unigene30508	6	23							sp_v3.0_unigene37842	8	28.5							sp_v3.0_unigene27481	9	38.1
sp_v3.0_unigene8446	1	19							sp_v3.0_unigene140962	2	29.6							sp_v3.0_unigene16613	3	30.4							sp_v3.0_unigene10076	6	23.2							sp_v3.0_unigene4071	8	28.5							sp_v3.0_unigene7352	9	38.4
rflpPitaIFG-3021-1	1	19.9							sp_v3.0_unigene143758	2	29.6							sp_v3.0_unigene146302	3	32.2							sp_v3.0_unigene209591	6	23.2							sp_v3.0_unigene7417	8	28.5							sp_v3.0_unigene8484	9	38.4
sp_v3.0_unigene13839	1	19.9							sp_v3.0_unigene14631	2	29.6							sp_v3.0_unigene202415	3	32.2							CesA3-190	6	23.3							sp_v3.0_unigene7556	8	28.5							Q00410.B3-C24.1-326	9	39.2
sp_v3.0_unigene15165	1	19.9							sp_v3.0_unigene147669	2	29.6							sp_v3.0_unigene37084	3	32.2							sp_v3.0_unigene15964	6	23.3	NA						sp_v3.0_unigene77859	8	28.5							sp_v3.0_unigene128161	9	39.5
sp_v3.0_unigene16930	1	19.9							sp_v3.0_unigene147683	2	29.6							sp_v3.0_unigene4014	3	32.2							sp_v3.0_unigene11661	6	23.3							sp_v3.0_unigene8159	8	28.5							sp_v3.0_unigene17052	9	39.5
sp_v3.0_unigene21597	1	19.9							sp_v3.0_unigene17555	2	29.6							sp_v3.0_unigene16911	3	32.7							sp_v3.0_unigene127592	6	23.7							sp_v3.0_unigene9435	8	28.5							sp_v3.0_unigene5225	9	39.5
sp_v3.0_unigene27975	1	19.9							sp_v3.0_unigene202131	2	29.6							08Pg06899e	3	33.1	BT101146						sp_v3.0_unigene20246	6	24							7964	8	30.3							sp_v3.0_unigene11588	9	39.5
sp_v3.0_unigene34128	1	19.9							sp_v3.0_unigene21391	2	29.6							sp_v3.0_unigene32620	3	33.2							sp_v3.0_unigene18056	6	24.5							sp_v3.0_unigene48085	8	31.8	BT102493						sp_v3.0_unigene17475	9	39.9
sp_v3.0_unigene126646	1	21							sp_v3.0_unigene21745	2	29.6							sp_v3.0_unigene37536	3	33.2							sp_v3.0_unigene23552	6	24.5							sp_v3.0_unigene48085	8	31.8							sp_v3.0_unigene1200	9	39.9	BT119940
sp_v3.0_unigene13439	1	21.3							sp_v3.0_unigene27028	2	29.6							sp_v3.0_unigene33709	3	33.4							sp_v3.0_unigene182967	6	25.3							sp_v3.0_unigene12250	8	31.8							sp_v3.0_unigene30655	9	39.9
sp_v3.0_unigene8081	1	21.5							sp_v3.0_unigene3413	2	29.6							sp_v3.0_unigene24546	3	33.4	BT101146						sp_v3.0_unigene10386	6	25.4							sp_v3.0_unigene16975	8	33.4							sp_v3.0_unigene11629	9	40.7
sp_v3.0_unigene143161	1	21.6							sp_v3.0_unigene50107	2	29.6							sp_v3.0_unigene43986	3	33.4							P07840F1-3	6	26.4							sp_v3.0_unigene9274	8	33.4							sp_v3.0_unigene11955	9	40.7
sp_v3.0_unigene17175	1	21.6							sp_v3.0_unigene9278	2	29.6							sp_v3.0_unigene17072	3	33.5							sp_v3.0_unigene7639	6	26.9							sp_v3.0_unigene16504	8	33.4							sp_v3.0_unigene140378	9	40.7
sp_v3.0_unigene74570	1	21.6							sp_v3.0_unigene9330	2	29.6							sp_v3.0_unigene140584	3	34							sp_v3.0_unigene165629	6	27							AFLP_37	8	36.5							sp_v3.0_unigene142343	9	40.7
sp_v3.0_unigene7756	1	21.6							sp_v3.0_unigene9806	2	29.6							sp_v3.0_unigene7388	3	34							sp_v3.0_unigene130082	6	27.6							sp_v3.0_unigene128016	8	36.5							sp_v3.0_unigene142645	9	40.7
sp_v3.0_unigene40630	1	21.9							sp_v3.0_unigene5822	2	30							sp_v3.0_unigene163037	3	34.1							sp_v3.0_unigene144499	6	27.6							sp_v3.0_unigene140429	8	36.5							sp_v3.0_unigene1440	9	40.7
sp_v3.0_unigene25238	1	22.3							sp_v3.0_unigene127931	2	31.1							sp_v3.0_unigene17403	3	34.1							sp_v3.0_unigene193691	6	27.6							sp_v3.0_unigene29655	8	36.5							sp_v3.0_unigene1443	9	40.7
sp_v3.0_unigene10551	1	22.6							sp_v3.0_unigene20772	2	31.1							sp_v3.0_unigene209717	3	34.1							sp_v3.0_unigene3662	6	27.6							sp_v3.0_unigene3382	8	36.5							sp_v3.0_unigene145099	9	40.7
sp_v3.0_unigene17546	1	23.2							sp_v3.0_unigene309	2	31.5							sp_v3.0_unigene101934	3	34.7							AFLP_35	6	27.7							sp_v3.0_unigene3563	8	36.5							sp_v3.0_unigene14912	9	40.7
sp_v3.0_unigene194928	1	23.2							rflpPitaIFG-2441-1	2	31.7							sp_v3.0_unigene10538	3	34.7							GQ02814-C11.1.358	6	27.7	BT104733						sp_v3.0_unigene36254	8	36.5							sp_v3.0_unigene29557	9	40.7
sp_v3.0_unigene146550	1	23.6							sp_v3.0_unigene11819	2	31.7	NA						sp_v3.0_unigene23900	3	34.7	BT106706						sp_v3.0_unigene12510	6	28.4							sp_v3.0_unigene37801	8	36.5							sp_v3.0_unigene37900	9	40.7
PAXY219	1	23.8							sp_v3.0_unigene18532	2	32.1							sp_v3.0_unigene45360	3	34.7							sp_v3.0_unigene4927	6	29.1							sp_v3.0_unigene6762	8	36.5							sp_v3.0_unigene44171	9	40.7
CT575271-425	1	24							BX253184-343	2	33.6							sp_v3.0_unigene6897	3	34.7	BT118767						sp_v3.0_unigene9525	6	29.2	BT109943						sp_v3.0_unigene93876	8	36.5							sp_v3.0_unigene5713	9	40.7
sp_v3.0_unigene127470	1	24							CT577655-724	2	33.6							sp_v3.0_unigene11031	3	34.7							sp_v3.0_unigene19098	6	29.8	BT101304						sp_v3.0_unigene18863	8	38.9							Pp1-312	9	41.2
sp_v3.0_unigene2040	1	24							sp_v3.0_unigene127450	2	33.6							sp_v3.0_unigene9092	3	35.9							sp_v3.0_unigene1784	6	29.8							sp_v3.0_unigene1434	8	39.1							sp_v3.0_unigene12061	9	41.2
snp0-9314-01-367	1	25.3							sp_v3.0_unigene18268	2	33.6							sp_v3.0_unigene13368	3	36.8							sp_v3.0_unigene16610	6	29.9	BT106036						sp_v3.0_unigene9331	8	39.1							sp_v3.0_unigene144039	9	41.2
sp_v3.0_unigene122073	1	25.3							sp_v3.0_unigene21604	2	33.6							sp_v3.0_unigene7236	3	36.9							8034	6	29.9							sp_v3.0_unigene94553	8	39.1							sp_v3.0_unigene17461	9	41.2
sp_v3.0_unigene18362	1	25.7							sp_v3.0_unigene5985	2	33.7							sp_v3.0_unigene6148	3	37							sp_v3.0_unigene10795	6	30.5							sp_v3.0_unigene1644	8	39.1							sp_v3.0_unigene208111	9	41.2
sp_v3.0_unigene26998	1	25.7							sp_v3.0_unigene133067	2	33.8							9524a	3	37.9							sp_v3.0_unigene3285	6	30.6							sp_v3.0_unigene102798	8	39.1							sp_v3.0_unigene21022	9	41.2
sp_v3.0_unigene30554	1	25.7							sp_v3.0_unigene445	2	34.1	NA						sp_v3.0_unigene13062	3	38.1							sp_v3.0_unigene30130	6	31.1							sp_v3.0_unigene29139	8	39.1							sp_v3.0_unigene51372	9	41.2
sp_v3.0_unigene8556	1	25.7							estPita-IFG-2053-b	2	37.4							sp_v3.0_unigene7697	3	38.1							sp_v3.0_unigene56952	6	31.4							sp_v3.0_unigene32453	8	39.2							sp_v3.0_unigene40806	9	41.4
sp_v3.0_unigene15835	1	26.4							sp_v3.0_unigene126896	2	37.4							sp_v3.0_unigene8723	3	38.1							sp_v3.0_unigene36502	6	31.6							sp_v3.0_unigene144724	8	39.9							sp_v3.0_unigene24097	9	41.5
sp_v3.0_unigene30529	1	26.4							sp_v3.0_unigene2468	2	37.4	NA						sp_v3.0_unigene13555	3	38.5							sp_v3.0_unigene10424	6	31.7	BT112535						sp_v3.0_unigene1990	8	39.9							sp_v3.0_unigene132452	9	42
sp_v3.0_unigene31429	1	26.4							sp_v3.0_unigene34884	2	37.4	NA						01306.T3-P15.1-231	3	38.9							sp_v3.0_unigene29458	6	32.6		MA_3577585g0010					sp_v3.0_unigene9640	8	39.9							sp_v3.0_unigene143824	9	42
sp_v3.0_unigene6766	1	26.4							sp_v3.0_unigene96761	2	37.4							sp_v3.0_unigene101546	3	39.3							sp_v3.0_unigene127212	6	32.9		MA_10426529g0010	E	E	E		sp_v3.0_unigene972	8	39.9							sp_v3.0_unigene144300	9	42
A6F03	1	27.4							sp_v3.0_unigene140478	2	37.8							sp_v3.0_unigene32636	3	39.3	BT104204						sp_v3.0_unigene131072	6	32.9		MA_10434621g0010	-0.662546	-0.600591			sp_v3.0_unigene1676	8	41.2							sp_v3.0_unigene15739	9	42
rflpPitaIFG-2020-1	1	27.9							sp_v3.0_unigene14978	2	38.1							sp_v3.0_unigene5991	3	39.3							sp_v3.0_unigene137316	6	34.3		MA_27147g0010	E	E	E		0272.T24-B08.2-792	8	42.5							sp_v3.0_unigene187903	9	42
rflpPitaIFG-2361-1	1	27.9							sp_v3.0_unigene4464	2	38.3							sp_v3.0_unigene94263	3	42.2							sp_v3.0_unigene6217	6	34.4		MA_122962g0010	E	E	E		sp_v3.0_unigene5301	8	42.7							sp_v3.0_unigene19148	9	42
sp_v3.0_unigene122220	1	27.9							Sb50	2	38.7							sp_v3.0_unigene7205	3	43.7							sp_v3.0_unigene2978	6	36.7		MA_10435830g0010	E	E	E		sp_v3.0_unigene18590	8	42.9							sp_v3.0_unigene209156	9	42
sp_v3.0_unigene126660	1	27.9							sp_v3.0_unigene143490	2	38.9							snp0-12068-01-229	3	45							sp_v3.0_unigene210321	6	40.7		MA_8217282g0010	E	E	E		sp_v3.0_unigene5354	8	42.9							sp_v3.0_unigene2726	9	42
sp_v3.0_unigene732	1	27.9	BT117221						sp_v3.0_unigene205766	2	38.9							sp_v3.0_unigene108669	3	45							sp_v3.0_unigene1862	6	41.1	BT105286	MA_10428976g0010	0.781465				sp_v3.0_unigene2513	8	42.9							sp_v3.0_unigene31927	9	42
sp_v3.0_unigene9607	1	27.9							sp_v3.0_unigene6953	2	38.9							Pipn0_14221_01_contig1-417	3	46							5931	6	41.3							sp_v3.0_unigene7983	8	42.9							sp_v3.0_unigene34673	9	42
sp_v3.0_unigene7288	1	27.9							08pg02818h	2	39.6	BT106257						sp_v3.0_unigene11995	3	46							sp_v3.0_unigene10291	6	42.1		MA_10014834g0010	E	E	E		6393	8	42.9							sp_v3.0_unigene5745	9	42
sp_v3.0_unigene6841	1	27.9							sp_v3.0_unigene37884	2	39.8							sp_v3.0_unigene12233	3	46							sp_v3.0_unigene11787	6	42.1		MA_44746g0010					sp_v3.0_unigene37653	8	43.7							sp_v3.0_unigene7065	9	42
sp_v3.0_unigene2510	1	27.9							sp_v3.0_unigene93717	2	39.9							sp_v3.0_unigene127005	3	46							sp_v3.0_unigene11924	6	42.1		MA_79336g0010	E	E	E		sp_v3.0_unigene8458	8	43.7							sp_v3.0_unigene8660	9	42
13635	1	27.9							snp0-10712-02-123	2	40.6							sp_v3.0_unigene18306	3	46							sp_v3.0_unigene126822	6	42.1		MA_417026g0010			0.63		sp_v3.0_unigene24949	8	43.7							sp_v3.0_unigene7454	9	42
sp_v3.0_unigene27770	1	31.7							sp_v3.0_unigene8316	2	40.6							sp_v3.0_unigene18374	3	46							sp_v3.0_unigene13931	6	42.1		MA_694407g0010	E	E	E		PGLM2-1514	8	44.7	BT119073						sp_v3.0_unigene5780	9	42.6
sp_v3.0_unigene525	1	33							sp_v3.0_unigene10085	2	41.2							sp_v3.0_unigene19235	3	46							sp_v3.0_unigene206224	6	42.1							sp_v3.0_unigene129093	8	44.8							sp_v3.0_unigene28589	9	42.7	BT115332
03010.B7-F03.1-834	1	33.8							sp_v3.0_unigene7732	2	41.2							sp_v3.0_unigene207690	3	46							sp_v3.0_unigene20627	6	42.1		MA_23219g0010	E	E	E		sp_v3.0_unigene12899	8	45							sp_v3.0_unigene86089	9	42.8	NA
sp_v3.0_unigene6433	1	34							sp_v3.0_unigene102268	2	42.4							sp_v3.0_unigene209569	3	46							sp_v3.0_unigene11744	6	42.1		MA_5195g0010	E	E	E		sp_v3.0_unigene89	8	45							sp_v3.0_unigene3991	9	45.9
sp_v3.0_unigene2348	1	34.1							sp_v3.0_unigene20528	2	42.4							sp_v3.0_unigene209588	3	46							sp_v3.0_unigene16972	6	42.1		MA_10434967g0010	E	E	E		GQ04109-A14.1.244	8	46.4	BT119705						sp_v3.0_unigene5535	9	45.9
sp_v3.0_unigene1351	1	34.5							sp_v3.0_unigene34815	2	42.4							sp_v3.0_unigene29478	3	46							sp_v3.0_unigene6079	6	42.1		MA_10430766g0010		-0.831053	-0.920358		rflpPitaIFG-2113-1	8	46.7							sp_v3.0_unigene95206	9	45.9
sp_v3.0_unigene143819	1	35.1							sp_v3.0_unigene36300	2	42.4							sp_v3.0_unigene30161	3	46							sp_v3.0_unigene46880	6	42.5		MA_113075g0010	E	E	E		sp_v3.0_unigene28692	8	46.7							sp_v3.0_unigene2133	9	46.2
sp_v3.0_unigene207705	1	35.1							sp_v3.0_unigene8007	2	42.4							sp_v3.0_unigene34146	3	46							sp_v3.0_unigene210326	6	42.9		MA_4442g0010	0.975411	1.19547			sp_v3.0_unigene5807	8	48.2							snp2-9235-02-375	9	47.1
sp_v3.0_unigene4192	1	35.1							sp_v3.0_unigene29997	2	42.5							sp_v3.0_unigene34632	3	46							sp_v3.0_unigene17841	6	43.2		MA_10435830g0010	E	E	E		GQ03301-K13.1.277	8	48.8	BT111643						snpCL2242Contig1-02-241	9	47.1
sp_v3.0_unigene37964	1	36.1							sp_v3.0_unigene5519	2	42.8							sp_v3.0_unigene7821	3	46							sp_v3.0_unigene32549	6	43.2							sp_v3.0_unigene127576	8	48.9							sp_v3.0_unigene1139	9	47.7
snp0-9296-01-189	1	37.4							sp_v3.0_unigene30000	2	43.8							sp_v3.0_unigene98322	3	46							sp_v3.0_unigene209193	6	44.9		MA_12029g0010		-0.616271			sp_v3.0_unigene27495	8	48.9							sp_v3.0_unigene126927	9	47.7
sp_v3.0_unigene5530	1	37.4							rflpPitaIFG-658-A	2	44.1							sp_v3.0_unigene35507	3	47.4							sp_v3.0_unigene26643	6	44.9		MA_36317g0010	E	E	E		sp_v3.0_unigene10825	8	49.3							sp_v3.0_unigene18121	9	47.7
sp_v3.0_unigene28815	1	40.1							snpUMN-579-01-348	2	44.1							WS00825-N08.1.345	3	47.4	NA						sp_v3.0_unigene8459	6	44.9		MA_10436976g0010	E	E	E		0035.TB-A24.1-143	8	49.6							sp_v3.0_unigene20289	9	47.7
sp_v3.0_unigene10645	1	40.2							sp_v3.0_unigene44377	2	44.1							PA0006	3	47.6							sp_v3.0_unigene34382	6	44.9		MA_936985g0010	E	E	E		sp_v3.0_unigene495	8	50.6							sp_v3.0_unigene7329	9	47.7
sp_v3.0_unigene7713	1	40.9							sp_v3.0_unigene91857	2	44.1							sp_v3.0_unigene103081	3	48.1	NA						BX249337-388	6	45.8							sp_v3.0_unigene3821	8	52.1							sp_v3.0_unigene8791	9	49.5
sp_v3.0_unigene3511	1	41.5							snp2-3934-01-32	2	44.7							sp_v3.0_unigene25230	3	48.4							sp_v3.0_unigene1871	6	45.8		MA_12029g0010		-0.616271			sp_v3.0_unigene2308	8	53.2							sp_v3.0_unigene6568	9	49.5
sp_v3.0_unigene46091	1	41.9							sp_v3.0_unigene16028	2	45.2							sp_v3.0_unigene29677	3	49.4							sp_v3.0_unigene18202	6	47.8		MA_17777g0010					sp_v3.0_unigene12195	8	53.4							sp_v3.0_unigene37893	9	50.9
snp2-6698-02-408	1	42							sp_v3.0_unigene5857	2	45.3							AFLP_28	3	50.1							sp_v3.0_unigene26801	6	48.1		MA_118216g0010	E	E	E		sp_v3.0_unigene28110	8	53.4							sp_v3.0_unigene9694	9	51.4
sp_v3.0_unigene6792	1	42.6	NA						sp_v3.0_unigene12718	2	45.7							Q0021.B3.r-E11.1-558	3	50.6							sp_v3.0_unigene93563	6	48.7		MA_7897615g0010	E	E	E		sp_v3.0_unigene33158	8	53.4							sp_v3.0_unigene3581	9	53.3
13085a	1	42.8							sp_v3.0_unigene29448	2	45.7							rflpPitaIFG-2568-A	3	52.1							sp_v3.0_unigene1892	6	48.8	BT115380						sp_v3.0_unigene13761	8	54.1							sp_v3.0_unigene17599	9	53.5
sp_v3.0_unigene13444	1	42.9							sp_v3.0_unigene121294	2	46.6							sp_v3.0_unigene7486	3	52.2							sp_v3.0_unigene15993	6	49.9	BT119867						sp_v3.0_unigene51774	8	54.1							2825j	9	54
0278-O07-647	1	43	NA						sp_v3.0_unigene34238	2	46.6							sp_v3.0_unigene30151	3	52.4							sp_v3.0_unigene4040	6	49.9							sp_v3.0_unigene6069	8	54.1							sp_v3.0_unigene2353	9	54	BT106842
snp2-3312-01-422	1	43.1							sp_v3.0_unigene9313	2	46.6							sp_v3.0_unigene10195	3	53.5							rflpPitaIFG-1918-3	6	50.3							AFLP_10	8	55.3							sp_v3.0_unigene12267	9	54.8
GQ0049-H12.1.537	1	43.2	BT100894						sp_v3.0_unigene143084	2	48.7							sp_v3.0_unigene18525	3	53.5							sp_v3.0_unigene20501	6	50.7	BT116490						sp_v3.0_unigene11901	8	55.3							sp_v3.0_unigene13790	9	55.2
sp_v3.0_unigene14114	1	43.8							sp_v3.0_unigene17176	2	49.2							sp_v3.0_unigene2121	3	53.5	BT105385						9573	6	51.3							sp_v3.0_unigene1185	8	55.7							sp_v3.0_unigene16004	9	55.2
sp_v3.0_unigene208414	1	44.6							sp_v3.0_unigene126678	2	49.5							sp_v3.0_unigene37263	3	53.6							sp_v3.0_unigene32628	6	51.8							sp_v3.0_unigene11974	8	55.7	BT105932						sp_v3.0_unigene6239	9	55.2
sp_v3.0_unigene29328	1	44.6							sp_v3.0_unigene141314	2	49.5							sp_v3.0_unigene7897	3	53.8							sp_v3.0_unigene17561	6	51.8							sp_v3.0_unigene14127	8	55.7							sp_v3.0_unigene8280	9	58
sp_v3.0_unigene1346	1	44.6							sp_v3.0_unigene142259	2	49.5							sp_v3.0_unigene13246	3	55.2							sp_v3.0_unigene5791	6	52							sp_v3.0_unigene16974	8	55.7							sp_v3.0_unigene358	9	58
sp_v3.0_unigene5702	1	45.2							sp_v3.0_unigene146301	2	49.5							sp_v3.0_unigene10499	3	55.3							sp_v3.0_unigene36319	6	53.5							sp_v3.0_unigene30111	8	55.7							sp_v3.0_unigene3338	9	59.6
sp_v3.0_unigene3203	1	45.9	BT115519						sp_v3.0_unigene29684	2	49.5							sp_v3.0_unigene8946	3	55.3							sp_v3.0_unigene6623	6	53.6							sp_v3.0_unigene31724	8	55.7							sp_v3.0_unigene144558	9	59.7
sp_v3.0_unigene105001	1	46							sp_v3.0_unigene3578	2	49.5							EST1CA6C95	3	56.1							sp_v3.0_unigene8589	6	53.6							sp_v3.0_unigene5899	8	55.7							sp_v3.0_unigene194124	9	59.9
sp_v3.0_unigene568	1	46.3							sp_v3.0_unigene9054	2	49.5							sp_v3.0_unigene2633	3	56.5							sp_v3.0_unigene13302	6	53.7							sp_v3.0_unigene7255	8	55.7							sp_v3.0_unigene93611	9	60.3
sp_v3.0_unigene13748	1	46.8							sp_v3.0_unigene9509	2	49.5							sp_v3.0_unigene5691	3	56.6							sp_v3.0_unigene2443	6	54.4							sp_v3.0_unigene93635	8	55.7							sp_v3.0_unigene7119	9	60.6
sp_v3.0_unigene128028	1	47.6							AFLP_2	2	49.8							E40-CATA_184	3	57.5							sp_v3.0_unigene10851	6	55.4							sp_v3.0_unigene94108	8	55.7							sp_v3.0_unigene130275	9	61.1
sp_v3.0_unigene12872	1	47.7							sp_v3.0_unigene10800	2	49.8							sp_v3.0_unigene25506	3	57.5	BT118876						sp_v3.0_unigene21205	6	55.4							sp_v3.0_unigene10244	8	55.7	BT115997						sp_v3.0_unigene19945	9	61.1
sp_v3.0_unigene6383	1	48.9							sp_v3.0_unigene5655	2	49.8							sp_v3.0_unigene99166	3	57.5							sp_v3.0_unigene22583	6	55.4							sp_v3.0_unigene22942	8	55.7							sp_v3.0_unigene32407	9	61.1
sp_v3.0_unigene2861	1	49.4							9361	2	49.8							sb24	3	58.2							sp_v3.0_unigene24237	6	55.4							sp_v3.0_unigene7021	8	55.7							sp_v3.0_unigene7736	9	61.1
sp_v3.0_unigene32822	1	49.4							sp_v3.0_unigene29495	2	50.4							sp_v3.0_unigene8097	3	59							sp_v3.0_unigene2862	6	55.4							sp_v3.0_unigene17608	8	55.7							sp_v3.0_unigene7886	9	61.1
sp_v3.0_unigene102602	1	50.5							sp_v3.0_unigene207058	2	50.5							sp_v3.0_unigene16607	3	59.8							sp_v3.0_unigene2867	6	55.4	BT116277						sp_v3.0_unigene894	8	55.8							sp_v3.0_unigene99931	9	61.1
sp_v3.0_unigene9201	1	50.5	BT102219						sp_v3.0_unigene145357	2	51.6							sp_v3.0_unigene28508	3	63.1							sp_v3.0_unigene29383	6	55.4							snp0-10374-01-79	8	57.1							sp_v3.0_unigene20608	9	62.6
sp_v3.0_unigene5024	1	50.8							sp_v3.0_unigene17063	2	51.6							sp_v3.0_unigene21175	3	64.2							sp_v3.0_unigene29650	6	55.4							sp_v3.0_unigene26974	8	57.1							Pipn0_18296_01_contig1-133	9	62.8
sp_v3.0_unigene103435	1	51.6							sp_v3.0_unigene186691	2	51.6							sp_v3.0_unigene22125	3	64.2							sp_v3.0_unigene2700	6	55.4							sp_v3.0_unigene94343	8	58.2							AFLP_48	9	63.3
sp_v3.0_unigene28053	1	51.6							0013.B3.r-K05.1-200	2	53.2							sp_v3.0_unigene3785	3	64.2							sp_v3.0_unigene99660	6	55.7							sp_v3.0_unigene28893	8	58.6							sp_v3.0_unigene12382	9	64.7
sp_v3.0_unigene46093	1	51.6							0193.B3.r-A11.3-420	2	54.4							sp_v3.0_unigene9401	3	64.8	BT100866						sp_v3.0_unigene11554	6	57							sp_v3.0_unigene29885	8	58.6							sp_v3.0_unigene20513	9	64.9
snpCL4404Contig1-01-145	1	53.2							sp_v3.0_unigene12586	2	58.8							2031	3	64.8							0044.B3.r-J15.1-583	6	57.4							sp_v3.0_unigene142434	8	58.7							sp_v3.0_unigene29658	9	64.9
sp_v3.0_unigene30612	1	53.2							sp_v3.0_unigene17469	2	60.7							sp_v3.0_unigene10193	3	65.4	BT106239						rflpPitaIFG-2745-1	6	58.3							sp_v3.0_unigene29554	8	58.7							sp_v3.0_unigene36656	9	64.9
sp_v3.0_unigene3217	1	53.2							sp_v3.0_unigene17818	2	61.4							sp_v3.0_unigene28021	3	65.4							sp_v3.0_unigene15996	6	58.3							sp_v3.0_unigene35191	8	58.7							sp_v3.0_unigene23821	9	65.1
sp_v3.0_unigene70	1	53.2							sp_v3.0_unigene1520	2	63							sp_v3.0_unigene17725	3	65.4							sp_v3.0_unigene28403	6	58.3							snpCL177Contig2-01-189	8	59.6							sp_v3.0_unigene11800	9	65.2
sp_v3.0_unigene7367	1	53.2							sp_v3.0_unigene34576	2	64							sp_v3.0_unigene3894	3	66.2							sp_v3.0_unigene37895	6	58.3							sp_v3.0_unigene390	8	59.6							sp_v3.0_unigene2968	9	65.6
sp_v3.0_unigene17782	1	54.5							sp_v3.0_unigene16915	2	64.5	NA						sp_v3.0_unigene23914	3	67							sp_v3.0_unigene5325	6	58.3							sp_v3.0_unigene6631	8	59.6							estPita-IFG-8480-a	9	65.8
sp_v3.0_unigene34346	1	54.5							sp_v3.0_unigene905	2	66.1	BT115537						sp_v3.0_unigene30693	3	67							sp_v3.0_unigene16350	6	58.5	NA						sp_v3.0_unigene29505	8	59.6							sp_v3.0_unigene7093	9	66.3
sp_v3.0_unigene7363	1	54.5	BT101077						sp_v3.0_unigene24235	2	67.6							FCL1888Contig1-594	3	67.8	NA						sp_v3.0_unigene12390	6	58.9							sp_v3.0_unigene26701	8	59.6							sp_v3.0_unigene10703	9	66.4
sp_v3.0_unigene9411	1	54.5							sp_v3.0_unigene6191	2	67.6							sp_v3.0_unigene12421	3	69.1							sp_v3.0_unigene24684	6	58.9							sp_v3.0_unigene28564	8	59.9							sp_v3.0_unigene12134	9	66.4
sp_v3.0_unigene5860	1	54.5							sp_v3.0_unigene6101	2	68.7							3199	3	71.8							sp_v3.0_unigene144937	6	59.5							sp_v3.0_unigene30431	8	59.9							sp_v3.0_unigene8814	9	66.6	BT108273
sp_v3.0_unigene30218	1	54.5							rflpPitaIFG-701-1	2	69							sp_v3.0_unigene9974	3	72							sp_v3.0_unigene28762	6	59.5							sp_v3.0_unigene2089	8	60.9							snp0-5284-01-430	9	67.1
sp_v3.0_unigene6068	1	54.8							sp_v3.0_unigene202329	2	69.2							sp_v3.0_unigene32352	3	72.6							sp_v3.0_unigene8640	6	59.5							Q02014.B3.r-J18.1-46	8	61							sp_v3.0_unigene8356	9	67.1
sp_v3.0_unigene12982	1	56.1							sp_v3.0_unigene209179	2	69.2							sp_v3.0_unigene7941	3	72.7							sp_v3.0_unigene126906	6	59.6							sp_v3.0_unigene29877	8	61.4							snp0-5284-01-77	9	67.7
sp_v3.0_unigene3342	1	56.5	BT118393						sp_v3.0_unigene209483	2	69.2							sp_v3.0_unigene102897	3	73.6							sp_v3.0_unigene9625	6	59.6							sp_v3.0_unigene30456	8	61.8	BT110495						sp_v3.0_unigene5482	9	67.9
AFLP_46	1	57.7							sp_v3.0_unigene30352	2	69.2							sp_v3.0_unigene2750	3	73.6							sp_v3.0_unigene14183	6	59.7	BT104084						snp0-13374-01-395	8	61.9							sp_v3.0_unigene4284	9	68.1
sp_v3.0_unigene126807	1	57.7							sp_v3.0_unigene18894	2	69.7							sp_v3.0_unigene1670	3	73.6	BT119612						sp_v3.0_unigene29555	6	59.7							sp_v3.0_unigene22411	8	62.1							sp_v3.0_unigene29510	9	68.9
sp_v3.0_unigene20663	1	57.7							sp_v3.0_unigene34066	2	69.7							sp_v3.0_unigene35956	3	73.6							sp_v3.0_unigene78985	6	59.7							sp_v3.0_unigene10371	8	62.1	BT111238						sp_v3.0_unigene9284	9	69.5
sp_v3.0_unigene2799	1	57.7							sp_v3.0_unigene2501	2	69.7							rflpPitaIFG-2588-3	3	73.8							sp_v3.0_unigene3428	6	61.5							sp_v3.0_unigene146122	8	62.9							sp_v3.0_unigene18148	9	69.8
sp_v3.0_unigene5774	1	57.7							estPita-IFG-9102-a	2	69.8							snp0-8472-01-36	3	73.8							sp_v3.0_unigene7398	6	62.9							snp2-10488-01-72	8	63							sp_v3.0_unigene18919	9	70.1
sp_v3.0_unigene7133	1	57.7							sp_v3.0_unigene32787	2	69.8							sp_v3.0_unigene17290	3	73.8		MA_120861g0010	E	E	E		sp_v3.0_unigene23574	6	62.9	BT113923						sp_v3.0_unigene22928	8	63							BX249563-169	9	70.3
sp_v3.0_unigene9861	1	57.7							sp_v3.0_unigene34773	2	70.3							sp_v3.0_unigene10868	3	74.2		MA_165604g0010	E	E	E		sp_v3.0_unigene11200	6	63.7	BT107295						12875c	8	65							sp_v3.0_unigene143430	9	70.3
UMN_495_01_contig1-330	1	57.7							sp_v3.0_unigene3843	2	71.6							sp_v3.0_unigene9515	3	74.5		MA_175360g0010	E	E	E		sp_v3.0_unigene38795	6	63.9							sp_v3.0_unigene15854	8	65							sp_v3.0_unigene162809	9	70.3
sp_v3.0_unigene51406	1	58.5							sp_v3.0_unigene29659	2	71.6							sp_v3.0_unigene18792	3	75		MA_98041g0010	E	E	E		sp_v3.0_unigene29866	6	64.2							sp_v3.0_unigene13919	8	65							sp_v3.0_unigene16749	9	70.4
sp_v3.0_unigene13007	1	58.9							sp_v3.0_unigene5890	2	71.6							sp_v3.0_unigene2872	3	75		MA_99015g0010	E	E	E		02808.B7-D22.1-263	6	64.5							sp_v3.0_unigene2921	8	65	BT115475						sp_v3.0_unigene127388	9	70.5
sp_v3.0_unigene1975	1	60.6							sp_v3.0_unigene30157	2	71.6							sp_v3.0_unigene31740	3	75		MA_10436746g0010	E	E	E		WS00722-O08.1.334	6	65.2	NA						rflpPitaIFG-2697-2	8	65.7							sp_v3.0_unigene35161	9	70.6
sp_v3.0_unigene25020	1	61							sp_v3.0_unigene19122	2	71.6	BT107007						sp_v3.0_unigene8411	3	75		MA_7620555g0010	E	E	E		sp_v3.0_unigene26714	6	65.5							rflpPitaIFG-2994-4	8	65.7							sp_v3.0_unigene8009	9	70.6
sp_v3.0_unigene8228	1	61.5							sp_v3.0_unigene34675	2	71.7							sp_v3.0_unigene97367	3	75		MA_10433676g0010	E	E	E		sp_v3.0_unigene367	6	66	BT106260						sp_v3.0_unigene18763	8	66							sp_v3.0_unigene36691	9	71.3
sp_v3.0_unigene12701	1	61.5							sp_v3.0_unigene7994	2	72.2							snp0-8472-02-414	3	75.2							sp_v3.0_unigene2667	6	66							rflpPitaIFG-2530-A	8	66.8							sp_v3.0_unigene10088	9	72.1
sp_v3.0_unigene46784	1	62.1	NA						sp_v3.0_unigene10678	2	72.8							CL3539Contig1_01_contig1-252	3	75.4							sp_v3.0_unigene45520	6	66.4							sp_v3.0_unigene38747	8	66.8							sp_v3.0_unigene28358	9	73.7
2TC1181f	1	62.8							sp_v3.0_unigene209601	2	73.1							sp_v3.0_unigene2230	3	75.4		MA_10433676g0010	E	E	E		sp_v3.0_unigene188204	6	66.5	BT111853						sp_v3.0_unigene210369	8	67.2							sp_v3.0_unigene32570	9	74.1
sp_v3.0_unigene8615	1	64.1							sp_v3.0_unigene18582	2	73.2							sp_v3.0_unigene25251	3	75.4		MA_109119g0010	E	E	E		03005.B7-D15.1-473	6	66.8							sp_v3.0_unigene126829	8	67.9							sp_v3.0_unigene3541	9	75
sp_v3.0_unigene928	1	64.5	NA						sp_v3.0_unigene29342	2	74.7							sp_v3.0_unigene17250	3	75.7		MA_124140g0010	E	E	E		sp_v3.0_unigene5018	6	66.9							sp_v3.0_unigene5405	8	67.9							sp_v3.0_unigene186722	9	75.5
Q043.B3.r-H05.1-1672	1	64.5							BX252931-455	2	75							sp_v3.0_unigene17801	3	75.7		MA_131015g0020	E	E	E		sp_v3.0_unigene9027	6	67.5							sp_v3.0_unigene196009	8	68							sp_v3.0_unigene32375	9	75.5
sp_v3.0_unigene34284	1	64.5	NA						sp_v3.0_unigene11380	2	75							sp_v3.0_unigene27952	3	75.7		MA_1548g0010	-0.736945	-0.633094			sp_v3.0_unigene202313	6	67.5							snp2-10488-01-373	8	68.4							sp_v3.0_unigene37548	9	75.5
sp_v3.0_unigene1762	1	64.5							sp_v3.0_unigene143804	2	75							sp_v3.0_unigene10876	3	75.7		MA_73698g0010	E	E	E		sp_v3.0_unigene21780	6	68.2							sp_v3.0_unigene103381	8	68.4							sp_v3.0_unigene3898	9	75.5
sp_v3.0_unigene11962	1	64.5							sp_v3.0_unigene17036	2	75							sp_v3.0_unigene30028	3	75.7		MA_10266950g0010	E	E	E		sp_v3.0_unigene5636	6	68.3							12402	8	68.9							sp_v3.0_unigene50931	9	75.5
sp_v3.0_unigene12469	1	64.5	BT103513						sp_v3.0_unigene51600	2	75							sb60	3	76.2							sp_v3.0_unigene22757	6	68.6							sp_v3.0_unigene10035	8	69.1							sp_v3.0_unigene18667	9	76.1
sp_v3.0_unigene35426	1	65.2	NA						sp_v3.0_unigene12137	2	75							sp_v3.0_unigene34116	3	76.4		MA_15852g0010	0.784534	1.87601	1.45738		Pipn0_9337_01_contig1-547	6	70							sp_v3.0_unigene11185	8	69.7							sp_v3.0_unigene18443	9	76.5	NA
Q00411.B3-B03.1-934	1	65.2							3896	2	75							sp_v3.0_unigene3609	3	76.6	BT118309	MA_10427159g0010	E	E	E		sp_v3.0_unigene140549	6	70							sp_v3.0_unigene13907	8	69.7							sp_v3.0_unigene37151	9	76.5
sp_v3.0_unigene10408	1	65.2	NA						sp_v3.0_unigene17276	2	75	BT111800						sp_v3.0_unigene37789	3	76.8		MA_10430651g0010	E	E	E		sp_v3.0_unigene7811	6	70							snp0-11063-02-432	8	70.1							sp_v3.0_unigene7259	9	76.5
sp_v3.0_unigene13717	1	65.2	BT104210						AFLP_32	2	75.6							sp_v3.0_unigene17717	3	77.7		MA_10428223g0010	E	E	E		snp0-18837-01-303	6	70.4							sp_v3.0_unigene24426	8	70.5							sp_v3.0_unigene21259	9	77.3
WS-2.0-GQ00411.B	1	65.5	BT106015						snpUMN-3450-01-409	2	75.6							08Pg05435e	3	78.5	BT116171						sp_v3.0_unigene4002	6	70.4							estPita-IFG-8747-a	8	71							sp_v3.0_unigene16924	9	77.5
sp_v3.0_unigene13234	1	66	BT108043						sp_v3.0_unigene109795	2	75.6		MA_186971g0010	3.28524	3.27686			sp_v3.0_unigene17566	3	79.1							sp_v3.0_unigene4209	6	70.4							sp_v3.0_unigene31840	8	71							sp_v3.0_unigene130239	9	77.7
sp_v3.0_unigene11913	1	66.9							sp_v3.0_unigene128417	2	75.6		MA_138834g0010	0.767699				sp_v3.0_unigene49718	3	79.2	BT103927						sp_v3.0_unigene22574	6	70.5							sp_v3.0_unigene2467	8	71.1							sp_v3.0_unigene30628	9	77.8
sp_v3.0_unigene18736	1	66.9							sp_v3.0_unigene128486	2	75.6		MA_459495g0010	E	E	E		sp_v3.0_unigene7596	3	79.4							sp_v3.0_unigene37393	6	70.5							sp_v3.0_unigene2543	8	71.2	BT107975						sp_v3.0_unigene11999	9	78
sp_v3.0_unigene37881	1	66.9							sp_v3.0_unigene15413	2	75.6	NA	MA_441100g0010					snp0-7858-01-268	3	80.1							sp_v3.0_unigene18176	6	70.6							sp_v3.0_unigene202123	8	71.4	NA						sp_v3.0_unigene1245	9	78.6
sp_v3.0_unigene6599	1	66.9							sp_v3.0_unigene18333	2	75.6		MA_9478104g0010		-0.70491			sp_v3.0_unigene18065	3	80.1							sp_v3.0_unigene18078	6	70.8	NA						sp_v3.0_unigene183646	8	71.8							sp_v3.0_unigene24714	9	78.9
sp_v3.0_unigene6454	1	67	NA						sp_v3.0_unigene2285	2	75.6		MA_459495g0010	E	E	E		sp_v3.0_unigene6086	3	80.1							sp_v3.0_unigene27513	6	70.8							sp_v3.0_unigene12628	8	72							sp_v3.0_unigene209073	9	79.3
sp_v3.0_unigene29117	1	67.7							sp_v3.0_unigene29887	2	75.6		MA_699589g0010	E	E	E		sp_v3.0_unigene1723	3	80.2							sp_v3.0_unigene34486	6	70.8							rflpPitaIFG-2802-2	8	72.4							snp0-14826-01-188	9	79.4
sp_v3.0_unigene10404	1	68.2							sp_v3.0_unigene33010	2	75.6		MA_43770g0010	E	E	E		sp_v3.0_unigene17815	3	80.2							sp_v3.0_unigene44766	6	70.8							sp_v3.0_unigene10609	8	72.4							sp_v3.0_unigene8944	9	79.4
sp_v3.0_unigene183611	1	69.9	BT102372						sp_v3.0_unigene35076	2	75.6		MA_10434009g0010		0.777251			sp_v3.0_unigene34200	3	82							sp_v3.0_unigene5411	6	70.8							snpUMN-675-01-385	8	73.3							sp_v3.0_unigene34073	9	79.4
sp_v3.0_unigene30199	1	69.9	BT118700						sp_v3.0_unigene4707	2	75.6	BT106774	MA_4338g0030	E	E	E		sp_v3.0_unigene37480	3	82							sp_v3.0_unigene107124	6	71							sp_v3.0_unigene28001	8	73.3							sp_v3.0_unigene77829	9	79.7
sp_v3.0_unigene10658	1	71							sp_v3.0_unigene666	2	75.6		MA_185116g0020	E	E	E		sp_v3.0_unigene9223	3	82							sp_v3.0_unigene13042	6	71							sp_v3.0_unigene100051	8	73.7							sp_v3.0_unigene17247	9	80.2
sp_v3.0_unigene23288	1	71							sp_v3.0_unigene7070	2	75.6		MA_483025g0010	E	E	E		sp_v3.0_unigene10001	3	83.2							A6D12	6	71.1							sp_v3.0_unigene8749	8	73.9							sp_v3.0_unigene577	9	80.3
sp_v3.0_unigene162462	1	71.8							sp_v3.0_unigene7197	2	75.6		MA_43770g0010	E	E	E		sp_v3.0_unigene17332	3	83.2							BX000625-400	6	71.1							sp_v3.0_unigene19609	8	74.2							sp_v3.0_unigene17652	9	81.1
sp_v3.0_unigene32	1	72.5							sp_v3.0_unigene8165	2	75.6		MA_10285340g0010	E	E	E		sp_v3.0_unigene207862	3	83.2							F51TW9001ALU07-323	6	71.1							sp_v3.0_unigene23076	8	74.2							sp_v3.0_unigene17747	9	81.1
sp_v3.0_unigene116392	1	73							sp_v3.0_unigene2831	2	75.6		MA_10131595g0010	E	E	E		sp_v3.0_unigene34059	3	83.2							snp0-5174-02-191	6	71.1							sp_v3.0_unigene5704	8	74.2	NA						Q0012.BR-M07.1-1388	9	81.8
Pabies1390-331	1	73.7	BT114233						sp_v3.0_unigene9116	2	77		MA_45102g0010	E	E	E		sp_v3.0_unigene5145	3	83.2							sp_v3.0_unigene13879	6	71.1							sp_v3.0_unigene8684	8	74.2							sp_v3.0_unigene767	9	82.5	NA
sp_v3.0_unigene29188	1	73.7							sp_v3.0_unigene521	2	77.2		MA_94590g0010	E	E	E		sp_v3.0_unigene95446	3	83.2							sp_v3.0_unigene145147	6	71.1							sp_v3.0_unigene10767	8	74.4							sp_v3.0_unigene36054	9	82.5
sp_v3.0_unigene2001	1	73.7							sp_v3.0_unigene7091	2	77.2		MA_10427346g0010	E	E	E		sp_v3.0_unigene31154	3	83.2							sp_v3.0_unigene17765	6	71.1							sp_v3.0_unigene31323	8	74.4							snp0-6182-02-173	9	82.9
PtIFG1643	1	73.7							sp_v3.0_unigene4873	2	77.8	BT108251						sp_v3.0_unigene23247	3	83.2							sp_v3.0_unigene2129	6	71.1							sp_v3.0_unigene7361	8	74.5	BT106106						sp_v3.0_unigene28262	9	83.2
sp_v3.0_unigene104865	1	73.7	NA						sp_v3.0_unigene7480	2	77.8							sp_v3.0_unigene8489	3	83.2	BT108392						sp_v3.0_unigene2357	6	71.1							sp_v3.0_unigene16926	8	74.5							sp_v3.0_unigene146071	9	84.2
sp_v3.0_unigene9719	1	74.2							sp_v3.0_unigene8288	2	77.8							sp_v3.0_unigene1505	3	83.2							sp_v3.0_unigene24505	6	71.1							rflpPitaIFG-2564-B	8	75.3							snp0-17810-01-376	9	84.6
sp_v3.0_unigene12889	1	74.9							sp_v3.0_unigene101870	2	77.9							sp_v3.0_unigene14546	3	84.5	NA						sp_v3.0_unigene26908	6	71.1							sp_v3.0_unigene107664	8	75.3							sp_v3.0_unigene24864	9	84.8
sp_v3.0_unigene17517	1	74.9							sp_v3.0_unigene6881	2	77.9							sp_v3.0_unigene19561	3	84.6							sp_v3.0_unigene27475	6	71.1							sp_v3.0_unigene14134	8	75.3							sp_v3.0_unigene988	9	84.8
sp_v3.0_unigene4404	1	75.4							sp_v3.0_unigene13192	2	78.2							sp_v3.0_unigene14859	3	86.8							sp_v3.0_unigene3383	6	71.1							sp_v3.0_unigene199	8	75.3							sp_v3.0_unigene11682	9	84.8
sp_v3.0_unigene144533	1	76.2							sp_v3.0_unigene1045	2	78.3	NA						PabiesPRR3-F2-481	3	86.9	BT110169						sp_v3.0_unigene5940	6	71.1							sp_v3.0_unigene2151	8	75.3							sp_v3.0_unigene190	9	84.9
sp_v3.0_unigene622	1	76.3							sp_v3.0_unigene16755	2	78.3							PRR3BC-3432	3	86.9	NA						sp_v3.0_unigene6030	6	71.1							sp_v3.0_unigene34925	8	75.3							sp_v3.0_unigene15948	9	85.6
sp_v3.0_unigene37403	1	77	NA						sp_v3.0_unigene127031	2	78.9							sp_v3.0_unigene4142	3	86.9							sp_v3.0_unigene8042	6	71.1							sp_v3.0_unigene3885	8	75.3							sp_v3.0_unigene146186	9	86
sp_v3.0_unigene16490	1	77.1							sp_v3.0_unigene100465	2	79							sp_v3.0_unigene27798	3	87							sp_v3.0_unigene94052	6	71.1							sp_v3.0_unigene42587	8	75.3							sp_v3.0_unigene2904	9	86.2
sp_v3.0_unigene31107	1	77.1							sp_v3.0_unigene4809	2	79.2							sp_v3.0_unigene29769	3	87							sp_v3.0_unigene202758	6	71.1							sp_v3.0_unigene6794	8	75.3							sp_v3.0_unigene142408	9	86.4
sp_v3.0_unigene5269	1	77.1							2815a	2	79.6							sp_v3.0_unigene6284	3	87							sp_v3.0_unigene127562	6	71.2							sp_v3.0_unigene18122	8	75.3							sp_v3.0_unigene145128	9	86.4
AFLP_47	1	77.8							sp_v3.0_unigene29642	2	80							sp_v3.0_unigene17643	3	87.3							sp_v3.0_unigene141894	6	71.3							sp_v3.0_unigene132400	8	75.8							sp_v3.0_unigene24606	9	86.4
sp_v3.0_unigene20561	1	77.8							sp_v3.0_unigene3865	2	80.1							sp_v3.0_unigene22888	3	87.3							sp_v3.0_unigene21610	6	71.3	BT109679						sp_v3.0_unigene2776	8	75.8							sp_v3.0_unigene32579	9	86.4
AFLP_30	1	77.9							sp_v3.0_unigene5360	2	80.1							sp_v3.0_unigene30423	3	87.3							sp_v3.0_unigene8279	6	71.3							sp_v3.0_unigene40816	8	75.8							sp_v3.0_unigene16807	9	86.6	BT116149
sp_v3.0_unigene13774	1	77.9							sp_v3.0_unigene13921	2	80.2							sp_v3.0_unigene8369	3	87.3							sp_v3.0_unigene17141	6	71.4							sp_v3.0_unigene587	8	75.8	BT107102						sp_v3.0_unigene142870	9	86.8
sp_v3.0_unigene37654	1	77.9							sp_v3.0_unigene11015	2	80.3	NA						sp_v3.0_unigene10432	3	87.5							AFLP_6	6	71.5							sp_v3.0_unigene6861	8	75.8							sp_v3.0_unigene208762	9	86.8
sp_v3.0_unigene37520	1	78							sp_v3.0_unigene4215	2	80.5							sp_v3.0_unigene117199	3	87.5							Pipn2_10450_01_contig1-276	6	71.5							sp_v3.0_unigene7654	8	75.8	NA						sp_v3.0_unigene5979	9	86.8	BT106799
sp_v3.0_unigene57807	1	78.1							sp_v3.0_unigene102668	2	80.6							sp_v3.0_unigene12211	3	87.5							sp_v3.0_unigene11460	6	71.5							sp_v3.0_unigene10757	8	75.8							sp_v3.0_unigene97140	9	86.8
sp_v3.0_unigene92867	1	78.3							sp_v3.0_unigene2146	2	80.6							sp_v3.0_unigene18464	3	87.5							sp_v3.0_unigene11590	6	71.5							sp_v3.0_unigene17857	8	76.5							sp_v3.0_unigene13169	9	86.8
sp_v3.0_unigene3551	1	78.3							sp_v3.0_unigene105258	2	81							sp_v3.0_unigene18538	3	87.5							sp_v3.0_unigene147062	6	71.5							sp_v3.0_unigene207067	8	76.5							sp_v3.0_unigene127842	9	88.3
CL3795Contig1_01_contig1-376	1	78.4							sp_v3.0_unigene140383	2	81							sp_v3.0_unigene21737	3	87.5							sp_v3.0_unigene17057	6	71.5							sp_v3.0_unigene9235	8	76.5							sp_v3.0_unigene29126	9	88.3
snp0-6544-01-50	1	78.4							sp_v3.0_unigene17992	2	81							sp_v3.0_unigene5435	3	87.5							sp_v3.0_unigene2207	6	71.5							sp_v3.0_unigene20042	8	77.2							sp_v3.0_unigene29590	9	88.3
sp_v3.0_unigene127509	1	78.4							sp_v3.0_unigene28385	2	81.3							sp_v3.0_unigene6461	3	87.5							sp_v3.0_unigene27605	6	71.5							AFLP_38	8	78							sp_v3.0_unigene31432	9	88.3
sp_v3.0_unigene15960	1	78.4							sp_v3.0_unigene95491	2	81.5							sp_v3.0_unigene93677	3	88.7							sp_v3.0_unigene29828	6	71.5							sp_v3.0_unigene21814	8	78.2							sp_v3.0_unigene1114	9	89.3
sp_v3.0_unigene22545	1	78.4							sp_v3.0_unigene5872	2	81.5							14528	3	88.9							sp_v3.0_unigene146542	6	71.6							sp_v3.0_unigene6001	8	78.4							sp_v3.0_unigene144889	9	89.3
sp_v3.0_unigene23988	1	78.4							NODE-2238-length-1	2	81.6	NA						sp_v3.0_unigene869	3	89.5							sp_v3.0_unigene490	6	71.6							0011.BR-D05.2-407	8	78.9							sp_v3.0_unigene16913	9	89.3
sp_v3.0_unigene3519	1	78.4							sp_v3.0_unigene1167	2	81.7		MA_114154g0010			-0.738894		sp_v3.0_unigene18227	3	89.9							sp_v3.0_unigene7194	6	71.6							sp_v3.0_unigene30135	8	79.1							sp_v3.0_unigene32304	9	89.3
sp_v3.0_unigene37837	1	78.4							sp_v3.0_unigene20381	2	81.7		MA_100296g0010	E	E	E		snp0-9182-01-120	3	90							sp_v3.0_unigene101810	6	71.7							sp_v3.0_unigene28716	8	79.5							sp_v3.0_unigene5596	9	89.3
sp_v3.0_unigene7775	1	78.4							sp_v3.0_unigene17595	2	81.7		MA_10437148g0010		0.62			sp_v3.0_unigene10877	3	90							sp_v3.0_unigene146139	6	71.7							sp_v3.0_unigene33096	8	79.5							sp_v3.0_unigene5724	9	89.3
sp_v3.0_unigene10937	1	78.8							sp_v3.0_unigene35046	2	81.7		MA_83516g0010	E	E	E		sp_v3.0_unigene4239	3	90	BT106290						sp_v3.0_unigene33266	6	71.7							sp_v3.0_unigene7938	8	79.5							sp_v3.0_unigene6842	9	89.3
sp_v3.0_unigene9646	1	79							sp_v3.0_unigene28033	2	81.7		MA_269071g0010	E	E	E		sp_v3.0_unigene44387	3	90	NA						sp_v3.0_unigene5756	6	71.7							sp_v3.0_unigene34567	8	79.5							sp_v3.0_unigene9112	9	89.3
snp0-1319-02-79	1	79.1							sp_v3.0_unigene30559	2	81.7		MA_10427042g0010	-0.789635	-0.58439			sp_v3.0_unigene8596	3	90							sp_v3.0_unigene1089	6	71.8							sp_v3.0_unigene1181	8	79.5							sp_v3.0_unigene12022	9	89.5
sp_v3.0_unigene10966	1	79.1							sp_v3.0_unigene24480	2	82.2		MA_42760g0010					sp_v3.0_unigene6482	3	90							sp_v3.0_unigene34172	6	71.9							sp_v3.0_unigene8337	8	79.5							sp_v3.0_unigene128719	9	89.5
sp_v3.0_unigene127543	1	79.1							sp_v3.0_unigene6308	2	82.2		MA_72754g0010	E	E	E		sp_v3.0_unigene1325	3	90							sp_v3.0_unigene3576	6	72							sp_v3.0_unigene7537	8	79.6							sp_v3.0_unigene29990	9	89.5
sp_v3.0_unigene128100	1	79.1							sp_v3.0_unigene38035	2	82.6		MA_10433652g0010	E	E	E		sp_v3.0_unigene3004	3	90							sp_v3.0_unigene36445	6	72							sp_v3.0_unigene10686	8	79.8							03001.B7-H16.1-302	9	89.5
sp_v3.0_unigene128590	1	79.1							sp_v3.0_unigene11933	2	82.7		MA_28209g0010	0.911005	1.05393	0.901531		sp_v3.0_unigene14366	3	90							sp_v3.0_unigene207826	6	72.1							sp_v3.0_unigene127885	8	79.9							estPita-IFG-0674-a	9	89.9
sp_v3.0_unigene15605	1	79.1							sp_v3.0_unigene1178	2	83.3		MA_28666g0010					sp_v3.0_unigene17089	3	90.2							sp_v3.0_unigene30687	6	72.1							sp_v3.0_unigene13005	8	79.9							NODE-8213-length-6	9	90.5	NA
sp_v3.0_unigene17109	1	79.1							sp_v3.0_unigene1479	2	83.3							snp0-9182-01-662	3	90.5							sp_v3.0_unigene36346	6	72.1							sp_v3.0_unigene143783	8	79.9							sp_v3.0_unigene27995	9	90.7
sp_v3.0_unigene18429	1	79.1							sp_v3.0_unigene182897	2	83.3		MA_10428567g0010	1.91341	1.91572			sp_v3.0_unigene11044	3	90.5							sp_v3.0_unigene54823	6	72.1							sp_v3.0_unigene17125	8	79.9							sp_v3.0_unigene2520	9	90.8
sp_v3.0_unigene20452	1	79.1							sp_v3.0_unigene2835	2	83.3		MA_206687g0010	E	E	E		sp_v3.0_unigene25544	3	90.5							sp_v3.0_unigene12245	6	72.5	BT118390						sp_v3.0_unigene17351	8	79.9							sp_v3.0_unigene6039	9	90.8
sp_v3.0_unigene209414	1	79.1							sp_v3.0_unigene73829	2	83.3		MA_206687g0010	E	E	E		sp_v3.0_unigene7973	3	90.5							sp_v3.0_unigene17862	6	72.5							sp_v3.0_unigene209734	8	79.9							sp_v3.0_unigene11695	9	91.5
sp_v3.0_unigene2765	1	79.1							sp_v3.0_unigene7719	2	83.3		MA_107207g0010	E	E	E		sp_v3.0_unigene37878	3	90.9							AFLP_36	6	72.7							sp_v3.0_unigene2317	8	79.9							sp_v3.0_unigene145475	9	91.5
sp_v3.0_unigene30423	1	79.1							sp_v3.0_unigene11483	2	83.3		MA_10426778g0020	E	E	E		sp_v3.0_unigene49138	3	91.3							AFLP_7	6	72.7							sp_v3.0_unigene34895	8	79.9							sp_v3.0_unigene17919	9	91.5
sp_v3.0_unigene4057	1	79.1							sp_v3.0_unigene3323	2	83.3		MA_268229g0010	E	E	E		sp_v3.0_unigene33940	3	91.6							Pipn2_10450_01_contig1-518	6	72.7							sp_v3.0_unigene34934	8	79.9							sp_v3.0_unigene3869	9	91.5
sp_v3.0_unigene5664	1	79.1							sp_v3.0_unigene127327	2	84		MA_10429797g0010	E	E	E		sp_v3.0_unigene32632	3	91.8							sp_v3.0_unigene10729	6	72.7							sp_v3.0_unigene37089	8	79.9							sp_v3.0_unigene27600	9	91.6
sp_v3.0_unigene6089	1	79.1							sp_v3.0_unigene23206	2	84		MA_72094g0010	E	E	E		sp_v3.0_unigene8036	3	91.8	BT101851						sp_v3.0_unigene111936	6	72.7							sp_v3.0_unigene6158	8	79.9							sp_v3.0_unigene143253	9	91.7
sp_v3.0_unigene6130	1	79.1							sp_v3.0_unigene10696	2	84.6		MA_6091g0010		0.786799			estPita-IFG-9036-a	3	91.9							sp_v3.0_unigene11690	6	72.7							sp_v3.0_unigene143197	8	80.2							sp_v3.0_unigene17554	9	91.7
sp_v3.0_unigene7225	1	79.1							sp_v3.0_unigene17416	2	84.6		MA_10430016g0010	E	E	E		rflpPitaIFG-1917-A	3	91.9							sp_v3.0_unigene122852	6	72.7							sp_v3.0_unigene12268	8	80.9							sp_v3.0_unigene18126	9	91.7
sp_v3.0_unigene7681	1	79.1							sp_v3.0_unigene21975	2	84.6		MA_2912g0010	E	E	E		sp_v3.0_unigene7513	3	92.1							sp_v3.0_unigene12599	6	72.7							sp_v3.0_unigene5945	8	81.4							sp_v3.0_unigene209337	9	91.7
sp_v3.0_unigene1792	1	79.2							sp_v3.0_unigene8898	2	85.5		MA_10435680g0010			1.01976		sp_v3.0_unigene7622	3	92.3							sp_v3.0_unigene143356	6	72.7							sp_v3.0_unigene80969	8	81.4							sp_v3.0_unigene29605	9	91.8	BT117508
sp_v3.0_unigene359	1	79.6							sp_v3.0_unigene126081	2	85.6		MA_120550g0010		-2.12148	-1.54755		sp_v3.0_unigene20378	3	92.6							sp_v3.0_unigene145708	6	72.7							sp_v3.0_unigene8286	8	81.9	BT105346						sp_v3.0_unigene30480	9	91.8
sp_v3.0_unigene8198	1	79.7							sp_v3.0_unigene11941	2	86.2		MA_215978g0010	-1.13879	-1.36598	-0.929853		sp_v3.0_unigene13103	3	93.3							sp_v3.0_unigene15079	6	72.7							sp_v3.0_unigene28964	8	82							sp_v3.0_unigene24132	9	92.2
sp_v3.0_unigene9884	1	80.1							sp_v3.0_unigene16825	2	86.2		MA_104066g0010	E	E	E		sp_v3.0_unigene2814	3	93.7							sp_v3.0_unigene16255	6	72.7							sp_v3.0_unigene2976	8	82	BT117742						sp_v3.0_unigene144535	9	92.4
sp_v3.0_unigene16644	1	80.2							sp_v3.0_unigene353	2	86.2		MA_140175g0010	-0.843872	-1.17907			sp_v3.0_unigene100335	3	94.1							sp_v3.0_unigene16566	6	72.7							sp_v3.0_unigene12179	8	82.2							sp_v3.0_unigene17346	9	92.4
sp_v3.0_unigene3023	1	81.2							sp_v3.0_unigene23817	2	86.2		MA_961736g0010	E	E	E		sp_v3.0_unigene1175	3	94.2							sp_v3.0_unigene16931	6	72.7							sp_v3.0_unigene15901	8	82.4							sp_v3.0_unigene36788	9	92.4
sp_v3.0_unigene37277	1	81.2							i15801s119	2	87.3							GQ04011-C03.4.1017	3	94.8	BT118861						sp_v3.0_unigene17149	6	72.7							sp_v3.0_unigene56781	8	82.4							sp_v3.0_unigene8250	9	92.4
sp_v3.0_unigene12202	1	81.2							i15801s367	2	87.3							sp_v3.0_unigene15985	3	95.4							sp_v3.0_unigene18294	6	72.7							sp_v3.0_unigene5679	8	82.4							sp_v3.0_unigene17929	9	93.5
sp_v3.0_unigene5830	1	81.4	BT112161						sp_v3.0_unigene118	2	87.3		MA_101453g0010	E	E	E		sp_v3.0_unigene12895	3	96.8							sp_v3.0_unigene18495	6	72.7							sp_v3.0_unigene12471	8	82.4							sp_v3.0_unigene2290	9	94
sp_v3.0_unigene94029	1	81.4							sp_v3.0_unigene126858	2	87.3		MA_218996g0010	-0.610908	-0.983395	-1.25707		sp_v3.0_unigene1449	3	96.9							sp_v3.0_unigene208476	6	72.7							sp_v3.0_unigene15870	8	82.4							sp_v3.0_unigene16152	9	94.1
sp_v3.0_unigene7483	1	81.5							sp_v3.0_unigene127389	2	87.3		MA_10431443g0010		-0.896201	-0.749353		sp_v3.0_unigene28784	3	97.1	BT118512						sp_v3.0_unigene21027	6	72.7							estPita-IFG-6C5A-a	8	82.6							sp_v3.0_unigene2335	9	94.1
sp_v3.0_unigene17396	1	81.8							sp_v3.0_unigene128033	2	87.3		MA_19782g0010	E	E	E		sp_v3.0_unigene142414	3	97.3							sp_v3.0_unigene25127	6	72.7							snp0-1123-01-310	8	82.6							sp_v3.0_unigene2853	9	94.1
sp_v3.0_unigene8713	1	81.8	NA						sp_v3.0_unigene144008	2	87.3		MA_19731g0010	E	E	E		sp_v3.0_unigene2220	3	97.3							sp_v3.0_unigene26029	6	72.7							snp0-7764-01-195	8	82.6							sp_v3.0_unigene5643	9	94.1
sp_v3.0_unigene10468	1	81.9							sp_v3.0_unigene17294	2	87.3		MA_19731g0010	E	E	E		sp_v3.0_unigene5350	3	97.3							sp_v3.0_unigene29416	6	72.7							E39-CATA_198	8	83.1							sp_v3.0_unigene17188	9	94.6
sp_v3.0_unigene208502	1	82							sp_v3.0_unigene17500	2	87.3		MA_56506g0010	E	E	E		rflpPitaIFG-1916-4	3	97.7							sp_v3.0_unigene29423	6	72.7							sp_v3.0_unigene502	8	83.1							sp_v3.0_unigene21276	9	94.8
sp_v3.0_unigene93581	1	82.1							sp_v3.0_unigene17509	2	87.3		MA_10436080g0010	0.905061	1.23037	1.36634		sp_v3.0_unigene32632	3	97.8							sp_v3.0_unigene29585	6	72.7							sp_v3.0_unigene9404	8	83.8							sp_v3.0_unigene8147	9	95.2	NA
sp_v3.0_unigene183792	1	82.3							sp_v3.0_unigene17565	2	87.3		MA_10426048g0020			0.88309		sp_v3.0_unigene33960	3	98.1	NA						sp_v3.0_unigene30491	6	72.7							sp_v3.0_unigene14971	8	84							sp_v3.0_unigene1326	9	95.4
sp_v3.0_unigene6868	1	85	NA						sp_v3.0_unigene3536	2	87.3		MA_318086g0010	E	E	E		sp_v3.0_unigene4039	3	98.6							sp_v3.0_unigene3328	6	72.7							sp_v3.0_unigene7154	8	84							snp0-17056-01-388	9	95.6
sp_v3.0_unigene10911	1	85.1							sp_v3.0_unigene36670	2	87.3		MA_10436080g0010	0.905061	1.23037	1.36634		sp_v3.0_unigene24757	3	98.9							sp_v3.0_unigene34898	6	72.7							sp_v3.0_unigene23380	8	84							sp_v3.0_unigene126747	9	95.6
AFLP_31	1	85.4							sp_v3.0_unigene36997	2	87.3		MA_10436080g0010	0.905061	1.23037	1.36634		sp_v3.0_unigene27138	3	99.5	NA						sp_v3.0_unigene37616	6	72.7							snp0-3950-02-359	8	84.3							sp_v3.0_unigene22477	9	95.6
sp_v3.0_unigene34145	1	86.1							sp_v3.0_unigene7351	2	87.3		MA_125055g0010	E	E	E		sp_v3.0_unigene22793	3	100.1							sp_v3.0_unigene45122	6	72.7							sp_v3.0_unigene12014	8	84.3							sp_v3.0_unigene29869	9	95.6
snp0-18411-02-105	1	87.6							sp_v3.0_unigene7600	2	87.3		MA_19782g0010	E	E	E		sp_v3.0_unigene5528	3	100.1							sp_v3.0_unigene6267	6	72.7							sp_v3.0_unigene3477	8	84.3							sp_v3.0_unigene3079	9	95.6
sp_v3.0_unigene13719	1	87.6							sp_v3.0_unigene7830	2	87.3		MA_163806g0010	E	E	E		sp_v3.0_unigene145781	3	100.6							sp_v3.0_unigene6985	6	72.7							sp_v3.0_unigene11868	8	84.4							sp_v3.0_unigene37761	9	95.6
sp_v3.0_unigene18876	1	87.6	BT106214						sp_v3.0_unigene7904	2	87.3		MA_10426424g0010	-0.860594	-1.20007	-0.889099		sp_v3.0_unigene17658	3	100.6							sp_v3.0_unigene7144	6	72.7							sp_v3.0_unigene14570	8	84.4							sp_v3.0_unigene15912	9	97.3
sp_v3.0_unigene43596	1	87.6							sp_v3.0_unigene94809	2	87.3		MA_8183g0010					sp_v3.0_unigene70717	3	101							sp_v3.0_unigene9115	6	72.7							sp_v3.0_unigene6583	8	84.4							sp_v3.0_unigene771	9	97.6	BT108279
sp_v3.0_unigene5645	1	87.6	BT114959						sp_v3.0_unigene7862	2	87.6		MA_141669g0010	E	E	E		sp_v3.0_unigene37822	3	101							sp_v3.0_unigene9728	6	72.7							sp_v3.0_unigene12342	8	84.4							GQ03709-C10.1.1133	9	98.4	BT115941
sp_v3.0_unigene94875	1	87.6	BT100959						snp2-9199-01-495	2	89.2							sp_v3.0_unigene33136	3	101.5							sp_v3.0_unigene8682	6	72.7							sp_v3.0_unigene30184	8	84.7							GQ02817-N22.1.457	9	98.5	BT105038
Q00612.B3-G14.1-819	1	87.6							sp_v3.0_unigene27550	2	89.2		MA_48816g0010		-1.27319			sp_v3.0_unigene6037	3	102							sp_v3.0_unigene42938	6	72.7							sp_v3.0_unigene10346	8	84.8							sp_v3.0_unigene17568	9	99.2
sp_v3.0_unigene30502	1	87.6	BT118799						FCL1145Contig1-703	2	89.4	NA						sp_v3.0_unigene37806	3	105							sp_v3.0_unigene5460	6	72.7	BT107431						sp_v3.0_unigene142	8	84.8	NA						P9580-3	9	99.3	BT115009
sp_v3.0_unigene15888	1	87.6	BT106950						sp_v3.0_unigene1568	2	89.6		MA_55076g0010	E	E	E		sp_v3.0_unigene8302	3	105.9							sp_v3.0_unigene7967	6	72.7	NA						sp_v3.0_unigene37650	8	86.6							8582	9	101
sp_v3.0_unigene1494	1	87.6							sp_v3.0_unigene23775	2	90.1		MA_17061g0010	E	E	E		sp_v3.0_unigene1147	3	106.3							sp_v3.0_unigene2683	6	72.7	NA						sp_v3.0_unigene5606	8	86.6							sp_v3.0_unigene61811	9	101.1
sp_v3.0_unigene7814	1	88.5							sp_v3.0_unigene30396	2	90.6	BT100742	MA_10431443g0010		-0.896201	-0.749353		sp_v3.0_unigene3154	3	106.3	JX560080						00611.B3-B09.3-213	6	72.7							sp_v3.0_unigene5982	8	86.6							sp_v3.0_unigene5322	9	101.3
sp_v3.0_unigene13520	1	88.5	BT112636						estPita-IFG-1576-a	2	91.2							sp_v3.0_unigene7511	3	106.3							sp_v3.0_unigene34917	6	72.7							sp_v3.0_unigene94065	8	86.6							sp_v3.0_unigene17557	9	102.7
sp_v3.0_unigene98075	1	89.9							estPita-IFG-2253-a	2	91.2							2TC1305a	3	106.3							sp_v3.0_unigene10353	6	72.7							sp_v3.0_unigene29550	8	87							sp_v3.0_unigene15931	9	103
sp_v3.0_unigene145030	1	91.1							rflpPitaIFG-1576-1	2	91.2							sp_v3.0_unigene20536	3	106.5							sp_v3.0_unigene974	6	72.7							sp_v3.0_unigene6505	8	87							sp_v3.0_unigene8232	9	103.8
sp_v3.0_unigene10626	1	91.7							rflpPitaIFG-2253-A	2	91.2							sp_v3.0_unigene13620	3	107.6							sp_v3.0_unigene4788	6	75.5							10249	8	87							sp_v3.0_unigene22251	9	104.7
sp_v3.0_unigene2849	1	92.4							rflpPitaIFG-3008-2	2	91.2							sp_v3.0_unigene21327	3	108.5							sp_v3.0_unigene20213	6	76							sp_v3.0_unigene22765	8	87.2							sp_v3.0_unigene6136	9	104.7
sp_v3.0_unigene26966	1	92.6							sp_v3.0_unigene43887	2	91.9	BT108743						sp_v3.0_unigene6704	3	108.5							sp_v3.0_unigene26863	6	76							sp_v3.0_unigene12786	8	87.6							sp_v3.0_unigene26346	9	104.7
sp_v3.0_unigene11783	1	93.8							sp_v3.0_unigene11497	2	92.7	NA						sp_v3.0_unigene10269	3	109.6							sp_v3.0_unigene31982	6	76							sp_v3.0_unigene35206	8	87.8							sp_v3.0_unigene2055	9	106.3
sp_v3.0_unigene20507	1	93.8							sp_v3.0_unigene8485	2	93.6							sp_v3.0_unigene12903	3	109.8							sp_v3.0_unigene210054	6	77							sp_v3.0_unigene29894	8	87.8							3673	9	106.3
sp_v3.0_unigene616	1	94.2							sp_v3.0_unigene6901	2	94.1							snpCL528Contig1-04-20	3	110.3							sp_v3.0_unigene11286	6	77.1							sp_v3.0_unigene2602	8	87.8							sp_v3.0_unigene3115	9	106.4
sp_v3.0_unigene30072	1	94.5							sp_v3.0_unigene22381	2	94.6							sp_v3.0_unigene30451	3	111.2							sp_v3.0_unigene29470	6	77.1							sp_v3.0_unigene24196	8	87.8							sp_v3.0_unigene11364	9	106.9
sp_v3.0_unigene127440	1	95.7							sp_v3.0_unigene3822	2	95.3							sp_v3.0_unigene24523	3	111.5							sp_v3.0_unigene9161	6	77.1							sp_v3.0_unigene16581	8	88.2							sp_v3.0_unigene7956	9	106.9
sp_v3.0_unigene208473	1	96.4							sp_v3.0_unigene30396	2	95.4							sp_v3.0_unigene41657	3	111.7							sp_v3.0_unigene11445	6	77.6							sp_v3.0_unigene30192	8	88.2							sp_v3.0_unigene143570	9	107.4
sp_v3.0_unigene4198	1	96.4							sp_v3.0_unigene9586	2	95.9							sp_v3.0_unigene32310	3	112							sp_v3.0_unigene142524	6	77.6							sp_v3.0_unigene5228	8	88.2							sp_v3.0_unigene93577	9	108.4	BT119620
sp_v3.0_unigene13357	1	96.6							sp_v3.0_unigene8186	2	96.6							sp_v3.0_unigene22927	3	112	BT103050						sp_v3.0_unigene144942	6	77.6							sp_v3.0_unigene6140	8	88.2							sp_v3.0_unigene16093	9	108.5
sp_v3.0_unigene210359	1	96.6							sp_v3.0_unigene6712	2	96.8	BT116739						sp_v3.0_unigene14878	3	112.6							sp_v3.0_unigene34132	6	77.6							sp_v3.0_unigene6446	8	88.2							sp_v3.0_unigene12164	9	109.6	BT105462
sp_v3.0_unigene27115	1	96.6							PBB-PF03106-10-2	2	98.1							90132	3	112.9							sp_v3.0_unigene3973	6	77.6							sp_v3.0_unigene7829	8	88.2							AL751321-783	9	110
sp_v3.0_unigene4048	1	96.6							estPita-IFG-8537-a	2	98.4							snp0-18755-01-435	3	114.2							sp_v3.0_unigene8948	6	77.6							sp_v3.0_unigene16901	8	88.2							AL751321-828	9	110
sp_v3.0_unigene4123	1	96.6							sp_v3.0_unigene13662	2	99.6							sp_v3.0_unigene5639	3	114.4							rflpPitaIFG-2718-3	6	78.3							snpUMN-582-02-373	8	89.8							sp_v3.0_unigene127759	9	110
sp_v3.0_unigene1281	1	96.6							sp_v3.0_unigene16551	2	99.6							sp_v3.0_unigene17441	3	115.6							sp_v3.0_unigene11539	6	78.3							sp_v3.0_unigene1150	8	89.8							sp_v3.0_unigene140578	9	110
sp_v3.0_unigene29898	1	96.8							sp_v3.0_unigene9321	2	99.6							sp_v3.0_unigene2226	3	115.6	NA						sp_v3.0_unigene197271	6	78.3							sp_v3.0_unigene137191	8	89.8							sp_v3.0_unigene20194	9	110
sp_v3.0_unigene126661	1	96.9							sp_v3.0_unigene6828	2	99.6							sp_v3.0_unigene22584	3	115.6							sp_v3.0_unigene44846	6	78.3							sp_v3.0_unigene18729	8	89.8							sp_v3.0_unigene2173	9	110
sp_v3.0_unigene146587	1	96.9							sp_v3.0_unigene5769	2	99.6							sp_v3.0_unigene29711	3	116							sp_v3.0_unigene14417	6	78.3							sp_v3.0_unigene187497	8	89.8							sp_v3.0_unigene22591	9	110
sp_v3.0_unigene1482	1	96.9							sp_v3.0_unigene1401	2	99.6							sp_v3.0_unigene30842	3	116	BT105032						sp_v3.0_unigene23535	6	78.3							sp_v3.0_unigene34078	8	89.8							sp_v3.0_unigene23665	9	110
sp_v3.0_unigene10996	1	97							sp_v3.0_unigene11851	2	101.4	NA						PGLM0-0516	3	116.1	BT116306						sp_v3.0_unigene17392	6	79.6							sp_v3.0_unigene3811	8	89.8							sp_v3.0_unigene3027	9	110
Pipn0_18847_01_contig1-306	1	97.1							11326	2	101.8							rflpPitaIFG-3008-1	3	116.3							sp_v3.0_unigene206390	6	80							sp_v3.0_unigene1102	8	89.8							sp_v3.0_unigene35001	9	110
Pipn0_18847_01_contig1-509	1	97.1							sp_v3.0_unigene188545	2	102.9							rflpPitaIFG-719-A	3	116.3							sp_v3.0_unigene26707	6	80							sp_v3.0_unigene11823	8	89.9							sp_v3.0_unigene7142	9	110
sp_v3.0_unigene21038	1	97.8							sp_v3.0_unigene10062	2	102.9							sp_v3.0_unigene5098	3	116.3							sp_v3.0_unigene21905	6	80.4							snp0-17612-01-141	8	90.1							sp_v3.0_unigene21192	9	110.3
PPA8	1	98.1							sp_v3.0_unigene30357	2	103.6							sp_v3.0_unigene17024	3	116.9							sp_v3.0_unigene34335	6	81.1	NA						snpUMN-972-01-58	8	90.1							sp_v3.0_unigene11088	9	111.2
sp_v3.0_unigene5527	1	98.6							sp_v3.0_unigene11330	2	104.5							sp_v3.0_unigene10761	3	118							sp_v3.0_unigene9248	6	81.6							sp_v3.0_unigene34435	8	90.1							sp_v3.0_unigene12218	9	111.9
sp_v3.0_unigene15816	1	98.6							sp_v3.0_unigene15077	2	104.5							sp_v3.0_unigene119465	3	119.7							3931	6	81.6							0067.B3-B09.1-651	8	90.3							sp_v3.0_unigene1070	9	112
sp_v3.0_unigene346	1	100.3							sp_v3.0_unigene16064	2	104.5							AFLP_29	3	120.4							sp_v3.0_unigene33172	6	81.8							CL1238Contig1-01-8	8	90.4	NA						sp_v3.0_unigene10806	9	112
sp_v3.0_unigene148660	1	100.8							sp_v3.0_unigene16944	2	104.5							sp_v3.0_unigene10434	3	120.4							sp_v3.0_unigene2149	6	81.8							GQ04007-J05.1.517	8	90.6	BT118547						sp_v3.0_unigene11040	9	112
sp_v3.0_unigene17459	1	101.6							sp_v3.0_unigene16947	2	104.5							sp_v3.0_unigene128253	3	120.4							sp_v3.0_unigene99942	6	82.3							sp_v3.0_unigene7286	8	90.7							sp_v3.0_unigene1129	9	112
sp_v3.0_unigene18640	1	101.6							sp_v3.0_unigene17617	2	104.5							snp0-10219-01-433	3	121							sp_v3.0_unigene36475	6	82.8							sp_v3.0_unigene146088	8	90.9							sp_v3.0_unigene11316	9	112
sp_v3.0_unigene25549	1	101.6							sp_v3.0_unigene9468	2	104.5							sp_v3.0_unigene3793	3	121							snp0-13310-01-495	6	83.8							sp_v3.0_unigene23977	8	91							sp_v3.0_unigene126911	9	112
sp_v3.0_unigene28307	1	101.6							sp_v3.0_unigene4230	2	104.6							sp_v3.0_unigene9906	3	121.2							sp_v3.0_unigene17236	6	83.8							rflpPitaIFG-2718-2	8	91.8							sp_v3.0_unigene14060	9	112
sp_v3.0_unigene9668	1	101.6							P6810-1	2	104.6							sp_v3.0_unigene29450	3	122.6							sp_v3.0_unigene20969	6	84							sp_v3.0_unigene18881	8	91.8							sp_v3.0_unigene17037	9	112
sp_v3.0_unigene99453	1	101.6							sp_v3.0_unigene1492	2	104.6							sp_v3.0_unigene82665	3	124							sp_v3.0_unigene20233	6	84.1							sp_v3.0_unigene7243	8	91.8							sp_v3.0_unigene17720	9	112
sp_v3.0_unigene2275	1	101.8							sp_v3.0_unigene1586	2	105.1							sp_v3.0_unigene5428	3	124.4							sp_v3.0_unigene3370	6	84.1							sp_v3.0_unigene6031	8	91.8	BT103873						sp_v3.0_unigene183939	9	112
sp_v3.0_unigene2888	1	101.8							sp_v3.0_unigene33033	2	105.4	BT111905						sp_v3.0_unigene6298	3	124.6							sp_v3.0_unigene8807	6	85.2							sp_v3.0_unigene11424	8	92.3							sp_v3.0_unigene210357	9	112
sp_v3.0_unigene3504	1	101.8							sp_v3.0_unigene13471	2	106.2							sp_v3.0_unigene15393	3	125.5	BT112665						FCL139Contig1-373	6	89.5	NA						sp_v3.0_unigene13028	8	92.5							sp_v3.0_unigene9252	9	112
sp_v3.0_unigene5274	1	101.8							sp_v3.0_unigene10272	2	106.5							sp_v3.0_unigene5729	3	126.2	BT105448						sp_v3.0_unigene8064	6	89.5	NA						sp_v3.0_unigene6289	8	93.1							sp_v3.0_unigene6673	9	112
sp_v3.0_unigene12005	1	101.8							sp_v3.0_unigene11016	2	107.1							sp_v3.0_unigene3151	3	127	BT102073						GQ03416-H05.1.1379	6	101.9	BT113658						sp_v3.0_unigene35416	8	93.8							sp_v3.0_unigene3411	9	112
BB-PF00170-15f	1	101.8							sp_v3.0_unigene11288	2	107.2							sp_v3.0_unigene106567	3	130.6	NA						GQ03211-O07.1.97	6	102.6	BT109735						sp_v3.0_unigene11656	8	93.8							E44-GATA_264	9	113
sp_v3.0_unigene127581	1	102.7							sp_v3.0_unigene6226	2	107.4							sp_v3.0_unigene7507	3	130.6	NA						snp0-17492-01-34	6	105.4							sp_v3.0_unigene233	8	94							rflpPitaIFG-2723-1	9	113
sp_v3.0_unigene24360	1	102.8							sp_v3.0_unigene18514	2	108.4	BT116792						0296-O07-1348	3	132	NA						sp_v3.0_unigene11132	6	105.4							sp_v3.0_unigene37409	8	94							sp_v3.0_unigene117600	9	113
estPita-IFG-1635-a	1	103.5							sp_v3.0_unigene32427	2	108.4	BT112048						sp_v3.0_unigene23968	3	132.2	NA						sp_v3.0_unigene11409	6	105.4							sp_v3.0_unigene29455	8	94							sp_v3.0_unigene12405	9	113
rflpPitaIFG-1635-2	1	103.5							sp_v3.0_unigene479	2	108.4							sp_v3.0_unigene467	3	133	BT104054						sp_v3.0_unigene142265	6	105.4							sp_v3.0_unigene5319	8	94							sp_v3.0_unigene6430	9	113
rflpPitaIFG-1635-A	1	103.5							sp_v3.0_unigene17186	2	108.7							estPita-IFG-9034-a	3	133.1							sp_v3.0_unigene20355	6	105.4							sp_v3.0_unigene11322	8	94.1							sp_v3.0_unigene7048	9	113
rflpPitaIFG-1635-C	1	103.5							sp_v3.0_unigene21103	2	108.7							estPita-IFG-9034-b	3	133.1							sp_v3.0_unigene20736	6	105.4							sp_v3.0_unigene8429	8	94.1							sp_v3.0_unigene10241	9	113.3
sp_v3.0_unigene184502	1	104.6							sp_v3.0_unigene2612	2	108.7							snpCL1568Contig1-05-162	3	133.1							sp_v3.0_unigene23456	6	105.4							sp_v3.0_unigene32690	8	94.5							sp_v3.0_unigene13745	9	113.3
sp_v3.0_unigene5941	1	105.9							sp_v3.0_unigene2788	2	108.7							sp_v3.0_unigene102474	3	133.1							sp_v3.0_unigene94461	6	105.4							sp_v3.0_unigene5835	8	94.5							sp_v3.0_unigene7538	9	113.3
rflpPitaIFG-1919-1	1	106.5							sp_v3.0_unigene4210	2	108.7							sp_v3.0_unigene108582	3	133.1							sp_v3.0_unigene18169	6	105.4	BT106823						sp_v3.0_unigene28861	8	95.5	BT116407						sp_v3.0_unigene446	9	113.3
snp0-12396-01-74	1	106.5							LFY-2768	2	109.6	NA						sp_v3.0_unigene12913	3	133.1							sp_v3.0_unigene13799	6	106.3							sp_v3.0_unigene129814	8	96.9							sp_v3.0_unigene103881	9	113.8
snp0-12535-01-117	1	106.5							sp_v3.0_unigene10252	2	110.1	BT105880						sp_v3.0_unigene29910	3	133.1	BT116379						WS02624-E13.1.124	6	111.1	NA						sp_v3.0_unigene228	8	96.9							sp_v3.0_unigene18213	9	113.8
snp2-10034-01-177	1	106.5							sp_v3.0_unigene26961	2	111							sp_v3.0_unigene8757	3	133.1							sp_v3.0_unigene127401	6	111.6		MA_121360g0010	E	E	E		UMN-3055-01-1105	8	97.2	NA						sp_v3.0_unigene24622	9	113.8
sp_v3.0_unigene5433	1	106.5							sp_v3.0_unigene32961	2	111.1							sp_v3.0_unigene11034	3	133.1							sp_v3.0_unigene18249	6	111.6		MA_62177g0010		0.788756	0.775128		sp_v3.0_unigene1677	8	97.6							sp_v3.0_unigene29927	9	113.8
sp_v3.0_unigene6672	1	106.5	NA						sp_v3.0_unigene6614	2	111.4							sp_v3.0_unigene11572	3	133.1							sp_v3.0_unigene34489	6	111.6		MA_10429833g0010		-1.2236	-1.15256		sp_v3.0_unigene27815	8	97.6							sp_v3.0_unigene599	9	113.8
sp_v3.0_unigene311	1	106.5							sp_v3.0_unigene3716	2	111.6							sp_v3.0_unigene127711	3	136.1							sp_v3.0_unigene23234	6	112		MA_10264676g0010	1.00227	1.2813			sp_v3.0_unigene34922	8	97.6							sp_v3.0_unigene9125	9	113.8
sp_v3.0_unigene265	1	106.5	NA						sp_v3.0_unigene32957	2	111.8							sp_v3.0_unigene17222	3	136.1							sp_v3.0_unigene5915	6	112.1		MA_2854g0010	E	E	E		rflpPitaIFG-2090-3	8	97.8							sp_v3.0_unigene6310	9	113.8
GQ03603-G11.1.283	1	107.8	BT114838						sp_v3.0_unigene146257	2	112.7							sp_v3.0_unigene17363	3	136.1							2470	6	112.8							sp_v3.0_unigene8217	8	98.1							sp_v3.0_unigene15896	9	113.8
sp_v3.0_unigene4190	1	108							sp_v3.0_unigene208971	2	112.7							sp_v3.0_unigene17715	3	136.1							sp_v3.0_unigene2749	6	112.9		MA_213048g0010		-1.99177			sp_v3.0_unigene10844	8	98.8							sp_v3.0_unigene130626	9	114.2
sp_v3.0_unigene4818	1	108.6							sp_v3.0_unigene126498	2	113.5							sp_v3.0_unigene18099	3	136.1							CL3277CT2800CN3003-1096	6	113.5							sp_v3.0_unigene11501	8	98.8							sp_v3.0_unigene13205	9	114.2
sp_v3.0_unigene9684	1	111.1							sp_v3.0_unigene10280	2	113.6							sp_v3.0_unigene18282	3	136.1							sp_v3.0_unigene23240	6	113.5		MA_14341g0010			-2.37614		sp_v3.0_unigene16626	8	98.8							sp_v3.0_unigene13728	9	114.2
sp_v3.0_unigene122903	1	112.8							sp_v3.0_unigene10904	2	113.6							sp_v3.0_unigene187	3	136.1							sp_v3.0_unigene127076	6	113.8		MA_10125861g0010					sp_v3.0_unigene15712	8	99.6							sp_v3.0_unigene18129	9	114.2
sp_v3.0_unigene166947	1	112.8							sp_v3.0_unigene12566	2	113.6							sp_v3.0_unigene20670	3	136.1							sp_v3.0_unigene16048	6	113.8		MA_865g0010	E	E	E		PGWD1-0819	8	99.7	BT105260						sp_v3.0_unigene20033	9	114.2
sp_v3.0_unigene22370	1	112.8							sp_v3.0_unigene142321	2	113.6							sp_v3.0_unigene3382	3	136.1							sp_v3.0_unigene20345	6	114.5		MA_402680g0010					sp_v3.0_unigene15782	8	100	BT105260						sp_v3.0_unigene6742	9	114.2
sp_v3.0_unigene7150	1	112.8							sp_v3.0_unigene143134	2	113.6							sp_v3.0_unigene35543	3	136.1							sp_v3.0_unigene126925	6	115		MA_5176g0010		-0.740142			sp_v3.0_unigene93843	8	100.4							sp_v3.0_unigene6788	9	114.2
sp_v3.0_unigene23994	1	112.9							sp_v3.0_unigene146626	2	113.6							sp_v3.0_unigene37907	3	136.1							sp_v3.0_unigene127796	6	115							sp_v3.0_unigene15810	8	100.8							sp_v3.0_unigene8045	9	114.2
sp_v3.0_unigene3598	1	114.1							sp_v3.0_unigene16491	2	113.6							sp_v3.0_unigene4124	3	136.1							sp_v3.0_unigene145455	6	115		MA_10125861g0010					rflpPitaIFG-1A2-1	8	101.4							sp_v3.0_unigene34367	9	114.6
sp_v3.0_unigene25210	1	114.6							sp_v3.0_unigene16597	2	113.6							sp_v3.0_unigene132847	3	136.1							sp_v3.0_unigene30267	6	115		MA_101663g0010		-0.859454			rflpPitaIFG-1A2-C	8	101.4							BX251085-510	9	115.1
sp_v3.0_unigene5621	1	115.9							sp_v3.0_unigene17759	2	113.6							sp_v3.0_unigene8614	3	136.1							sp_v3.0_unigene34074	6	115		MA_10433939g0010	E	E	E		snp0-1975-01-340	8	101.4							BX251085-871	9	115.1
sp_v3.0_unigene9591	1	116.4							sp_v3.0_unigene18366	2	113.6							sp_v3.0_unigene127870	3	136.1							rflpPitaIFG-2588-1	6	115.5							sp_v3.0_unigene97797	8	101.5							snp0-10240-01-410	9	115.1
sp_v3.0_unigene10896	1	116.5							sp_v3.0_unigene29705	2	113.6							sp_v3.0_unigene1309	3	136.5							rflpPitaIFG-2588-2	6	115.5							2761	8	101.9							sp_v3.0_unigene11172	9	115.1	NA
sp_v3.0_unigene16990	1	117.2							sp_v3.0_unigene30774	2	113.6							sp_v3.0_unigene8819	3	136.5							sp_v3.0_unigene145988	6	115.5		MA_85704g0010					sp_v3.0_unigene6850	8	102.9							sp_v3.0_unigene11586	9	115.1
sp_v3.0_unigene189485	1	117.2							sp_v3.0_unigene37666	2	113.6							sp_v3.0_unigene9442	3	137.3							sp_v3.0_unigene16140	6	115.5		MA_10429397g0010	E	E	E		sp_v3.0_unigene16003	8	103.2							sp_v3.0_unigene12046	9	115.1
sp_v3.0_unigene28030	1	117.2							sp_v3.0_unigene2232	2	114.2							sp_v3.0_unigene143289	3	137.7							sp_v3.0_unigene16221	6	115.5		MA_10436501g0010		-0.666987			sp_v3.0_unigene8333	8	103.5							sp_v3.0_unigene130542	9	115.1
sp_v3.0_unigene1690	1	117.4							sp_v3.0_unigene6155	2	114.2							sp_v3.0_unigene31111	3	137.7							sp_v3.0_unigene17856	6	115.5		MA_39567g0020	E	E	E		sp_v3.0_unigene1664	8	104.4							sp_v3.0_unigene14130	9	115.1
sp_v3.0_unigene18479	1	119.5							sp_v3.0_unigene4099	2	114.4							sp_v3.0_unigene111918	3	138							sp_v3.0_unigene205757	6	115.5		MA_62407g0010	E	E	E		sp_v3.0_unigene16927	8	104.4							sp_v3.0_unigene143402	9	115.1
sp_v3.0_unigene6966	1	120.2							sp_v3.0_unigene14764	2	114.4							sp_v3.0_unigene7186	3	138.8							sp_v3.0_unigene27539	6	115.5		MA_10433186g0010	-1.69171	-2.03131	-0.845664		sp_v3.0_unigene21362	8	106.8							sp_v3.0_unigene145848	9	115.1
0-13058-01-7799	1	120.6	NA						sp_v3.0_unigene29824	2	114.4							Q0024.BR-G02.23-1427	3	138.8							sp_v3.0_unigene33363	6	115.5		MA_171206g0010					sp_v3.0_unigene94523	8	107.2							sp_v3.0_unigene146057	9	115.1
sp_v3.0_unigene3065	1	121.6							snp0-12074-01-411	2	114.8							sp_v3.0_unigene5948	3	138.8							sp_v3.0_unigene7776	6	115.5		MA_97909g0010	E	E	E		sp_v3.0_unigene7052	8	107.3							sp_v3.0_unigene14890	9	115.1
sp_v3.0_unigene2266	1	121.6							snp0-5898-01-51	2	114.8							sp_v3.0_unigene1921	3	138.8							7849	6	115.6							sp_v3.0_unigene27626	8	107.4							sp_v3.0_unigene15858	9	115.1
snp0-15106-02-153	1	123							sp_v3.0_unigene30074	2	114.8	BT110129						sp_v3.0_unigene126725	3	139.2							1720	6	115.7							sp_v3.0_unigene12671	8	107.4							sp_v3.0_unigene17407	9	115.1
snp0-3570-01-437	1	123							sp_v3.0_unigene32337	2	114.8							sp_v3.0_unigene140525	3	139.2							sp_v3.0_unigene2082	6	115.8							sp_v3.0_unigene184087	8	108.2							sp_v3.0_unigene17434	9	115.1
sp_v3.0_unigene370	1	123.3							sp_v3.0_unigene34292	2	114.8							sp_v3.0_unigene16543	3	139.2							5080	6	115.8							sp_v3.0_unigene207695	8	108.8							sp_v3.0_unigene17730	9	115.1
2TC6856b-1	1	123.4							sp_v3.0_unigene3211	2	114.8							sp_v3.0_unigene21808	3	139.3							sp_v3.0_unigene15038	6	117.1		MA_56313g0010	E	E	E		sp_v3.0_unigene21274	8	109.1							sp_v3.0_unigene17932	9	115.1
sp_v3.0_unigene13315	1	123.6							sp_v3.0_unigene20588	2	114.8							sp_v3.0_unigene23454	3	139.3							sp_v3.0_unigene26690	6	117.1		MA_11516g0010	E	E	E		sp_v3.0_unigene17466	8	109.2							sp_v3.0_unigene18478	9	115.1
sp_v3.0_unigene208495	1	123.7							sp_v3.0_unigene8853	2	115.2	BT106969						sp_v3.0_unigene10913	3	139.8							sp_v3.0_unigene8381	6	117.1		MA_10428543g0010	E	E	E		AL750732-91	8	109.6							sp_v3.0_unigene20685	9	115.1
sp_v3.0_unigene202136	1	124.1							sp_v3.0_unigene1216	2	115.2							sp_v3.0_unigene55097	3	140.2							sp_v3.0_unigene8468	6	117.1	BT113308	MA_14707g0010			-2.76647		sp_v3.0_unigene127381	8	109.6							sp_v3.0_unigene21140	9	115.1
sp_v3.0_unigene166970	1	124.3							sp_v3.0_unigene16894	2	116.4							sp_v3.0_unigene3148	3	140.6							sp_v3.0_unigene1718	6	117.1		MA_294189g0010	E	E	E		sp_v3.0_unigene17504	8	109.6							sp_v3.0_unigene225	9	115.1
470	1	124.7							sp_v3.0_unigene34151	2	116.4							snpUMN-1277-02-162	3	141.1							sp_v3.0_unigene3531	6	117.3		MA_25056g0010	-0.813167				sp_v3.0_unigene19133	8	109.6							sp_v3.0_unigene27815	9	115.1
sp_v3.0_unigene3143	1	125							sp_v3.0_unigene93655	2	116.4							sp_v3.0_unigene19244	3	141.4							GQ03302-B08.1.275	6	117.9	BT111676						sp_v3.0_unigene17589	8	109.9							sp_v3.0_unigene2793	9	115.1
PBB-PF00847-4-2	1	125.8							sp_v3.0_unigene7898	2	117.6							sp_v3.0_unigene17226	3	142.2							sp_v3.0_unigene22292	6	117.9		MA_264971g0010	1.96418	2.6883	1.52621		AFLP_11	8	110.7							sp_v3.0_unigene29634	9	115.1
sp_v3.0_unigene126926	1	125.9							sp_v3.0_unigene128232	2	119							sp_v3.0_unigene126621	3	143							sp_v3.0_unigene6238	6	118.4		MA_1881g0010	1.19045	0.740009			sp_v3.0_unigene103993	8	110.7							sp_v3.0_unigene6832	9	115.1
sp_v3.0_unigene37503	1	126							sp_v3.0_unigene1926	2	119.2							sp_v3.0_unigene5557	3	143							sp_v3.0_unigene143235	6	118.9		MA_10113463g0010	E	E	E		sp_v3.0_unigene127202	8	110.7							sp_v3.0_unigene7098	9	115.1
sp_v3.0_unigene34625	1	126.1							sp_v3.0_unigene9383	2	119.4							sp_v3.0_unigene125217	3	143.4							sp_v3.0_unigene32231	6	118.9		MA_11457g0010					sp_v3.0_unigene14754	8	110.7							sp_v3.0_unigene793	9	115.1
sp_v3.0_unigene5614	1	126.2							sp_v3.0_unigene26002	2	119.6							sp_v3.0_unigene31049	3	143.9							sp_v3.0_unigene6836	6	119.4		MA_181986g0010		-0.686844			sp_v3.0_unigene17723	8	110.7							sp_v3.0_unigene8662	9	115.1
sp_v3.0_unigene29584	1	127							sp_v3.0_unigene2689	2	119.6							sp_v3.0_unigene12410	3	144.3							sp_v3.0_unigene126954	6	119.7		MA_24782g0010	E	E	E		sp_v3.0_unigene18399	8	110.7							sp_v3.0_unigene9387	9	115.1
sp_v3.0_unigene4054	1	127.3							sp_v3.0_unigene13020	2	120							sp_v3.0_unigene30918	3	144.8							sp_v3.0_unigene12738	6	119.7		MA_9996g0010	E	E	E		sp_v3.0_unigene18477	8	110.7							sp_v3.0_unigene22749	9	115.1
sp_v3.0_unigene5785	1	127.3							sp_v3.0_unigene145722	2	120.3							Dhn2-264_m716	3	145.6							sp_v3.0_unigene143179	6	119.7		MA_9996g0010	E	E	E		sp_v3.0_unigene22567	8	110.7							sp_v3.0_unigene2035	9	115.1	NA
sp_v3.0_unigene37836	1	130							sp_v3.0_unigene17732	2	120.3							sp_v3.0_unigene209390	3	145.8							sp_v3.0_unigene20354	6	119.7		MA_103386g0010	1.72646	2.25389	1.31901		sp_v3.0_unigene15807	8	111.4							sp_v3.0_unigene3444	9	115.1
sp_v3.0_unigene29343	1	130.4							sp_v3.0_unigene17798	2	120.3							rflpPitaIFG-3025-1	3	145.9							sp_v3.0_unigene27482	6	119.7		MA_7719740g0010	-0.830741	-1.23985	-0.662123		sp_v3.0_unigene36534	8	111.7	BT111722						sp_v3.0_unigene9945	9	115.1
sp_v3.0_unigene18209	1	131	BT116402						sp_v3.0_unigene29879	2	120.3							sp_v3.0_unigene22594	3	145.9							sp_v3.0_unigene34495	6	119.7		MA_103386g0010	1.72646	2.25389	1.31901		sp_v3.0_unigene46473	8	112	BT107919						sp_v3.0_unigene6357	9	115.1
sp_v3.0_unigene37375	1	131.3							sp_v3.0_unigene3409	2	120.3							sp_v3.0_unigene8865	3	145.9							sp_v3.0_unigene22913	6	121.1	BT103859	MA_16728g0010		0.599804			sp_v3.0_unigene2395	8	113.5	BT117887						sp_v3.0_unigene18191	9	115.1
sp_v3.0_unigene12082	1	132.6							sp_v3.0_unigene61151	2	120.3							sp_v3.0_unigene99190	3	145.9							sp_v3.0_unigene34892	6	125.2		MA_6622g0010	E	E	E		sp_v3.0_unigene104370	8	113.8	BT114785						sp_v3.0_unigene12212	9	115.2
estPita-IFG-4CH2-a	1	132.7							P7108-2	2	120.3							sp_v3.0_unigene1972	3	146							sp_v3.0_unigene98431	6	125.5		MA_9996g0010	E	E	E		sp_v3.0_unigene27492	8	114.2							sp_v3.0_unigene8801	9	115.2
rflpPitaIFG-503-1	1	132.7							sp_v3.0_unigene20718	2	120.3							sp_v3.0_unigene8275	3	148.1	BT112586						sp_v3.0_unigene15800	6	125.7	BT113543	MA_942991g0010	-0.549333	-0.602395			EST8429126	8	114.4							sp_v3.0_unigene93974	9	115.2
sp_v3.0_unigene16281	1	132.7							sp_v3.0_unigene29883	2	120.3							sp_v3.0_unigene127361	3	148.1							sp_v3.0_unigene36222	6	125.7		MA_10430642g0020	0.600697	0.951422			EST8429398	8	114.4							sp_v3.0_unigene26027	9	115.4	BT109634
12255	1	132.7							sp_v3.0_unigene1984	2	120.5							11144a	3	148.1							sp_v3.0_unigene5668	6	125.7		MA_10436166g0010	E	E	E		EST842960	8	114.4							sp_v3.0_unigene129420	9	115.5
sp_v3.0_unigene37852	1	133.9							sp_v3.0_unigene7335	2	121.6	BT118102						sp_v3.0_unigene27820	3	148.8							sp_v3.0_unigene96752	6	125.9		MA_86256g0010	2.15369	2.00629	1.00342		sp_v3.0_unigene18827	8	114.4							sp_v3.0_unigene17376	9	115.8	BT113950
sp_v3.0_unigene2218	1	133.9							sp_v3.0_unigene35741	2	122.1							sp_v3.0_unigene3825	3	153.2							sp_v3.0_unigene11986	6	125.9		MA_199901g0010	0.524181	0.555976			sp_v3.0_unigene209594	8	114.4							GQ03810-C23.1.145	9	117	BT116959
sp_v3.0_unigene144259	1	134.3							sp_v3.0_unigene8981	2	122.1							sp_v3.0_unigene27987	3	153.4							sp_v3.0_unigene1042	6	126		MA_123230g0010	E	E	E		sp_v3.0_unigene23606	8	114.4							1529	9	117.5
sp_v3.0_unigene10473	1	135.1							sp_v3.0_unigene14499	2	124							sp_v3.0_unigene146768	3	153.6							sp_v3.0_unigene18628	6	126.1		MA_75544g0010					sp_v3.0_unigene29715	8	114.4							sp_v3.0_unigene7222	9	118.8		MA_10428606g0010
sp_v3.0_unigene30738	1	135.1							sp_v3.0_unigene22544	2	124							sp_v3.0_unigene18238	3	153.6							sp_v3.0_unigene16001	6	126.6		MA_786354g0010					sp_v3.0_unigene35036	8	114.4	BT107558						sp_v3.0_unigene127551	9	119.8		MA_135972g0010
sp_v3.0_unigene22983	1	135.9							GQ0202-I09.1.149	2	124.4	BT102892						sp_v3.0_unigene21426	3	153.6							sp_v3.0_unigene17572	6	126.6		MA_199901g0010	0.524181	0.555976			sp_v3.0_unigene11417	8	114.4							sp_v3.0_unigene10848	9	120.2		MA_151196g0020
sp_v3.0_unigene2224	1	135.9							sp_v3.0_unigene23055	2	124.4	BT105625						sp_v3.0_unigene33864	3	153.6							sp_v3.0_unigene208963	6	126.6		MA_10431834g0010	E	E	E		sp_v3.0_unigene4340	8	114.4							sp_v3.0_unigene13672	9	121.6		MA_83273g0010
sp_v3.0_unigene13029	1	136.2							sp_v3.0_unigene17951	2	124.7	NA						sp_v3.0_unigene38064	3	153.6							sp_v3.0_unigene30362	6	126.6		MA_138328g0010	-0.556905	-0.704288			AFLP_39	8	115.1							sp_v3.0_unigene3494	9	122.4		MA_10429563g0010
sp_v3.0_unigene9236	1	136.2							BX249407-552	2	125.3							sp_v3.0_unigene146052	3	153.8							sp_v3.0_unigene9511	6	126.6		MA_140162g0010	0.976638	0.901972			sp_v3.0_unigene11928	8	115.1							PabiesFT4pr-2046	9	124.7	BT112861	MA_720135g0010
sp_v3.0_unigene4066	1	136.9							estPita-IFG-20G2-a	2	125.3							sp_v3.0_unigene15892	3	153.8							3711	6	127.1							sp_v3.0_unigene12401	8	115.9							sp_v3.0_unigene70141	9	125.9		MA_85817g0010
sp_v3.0_unigene207700	1	137							estPita-IFG-9053-a	2	125.3							BX253097-363	3	154.2							snp2-1343-01-218	6	127.2							sp_v3.0_unigene8138	8	116.3	BT114724						sp_v3.0_unigene38053	9	126.3		MA_3650g0010
sp_v3.0_unigene31811	1	137.7							rflpPitaIFG-1D9-1	2	125.3							CT576152-306	3	154.2							sp_v3.0_unigene6288	6	127.2		MA_35925g0020	E	E	E		sp_v3.0_unigene15111	8	116.7							sp_v3.0_unigene36841	9	126.3	BT115393	MA_19215g0010
sp_v3.0_unigene108036	1	137.9							sp_v3.0_unigene12652	2	125.3		MA_10433175g0010	E	E	E		DH2-597	3	154.2							sp_v3.0_unigene10286	6	127.2		MA_96911g0010		-0.796695	-0.828919		sp_v3.0_unigene36244	8	117.4							sp_v3.0_unigene126701	9	126.3		MA_3650g0010
Pipn0_11832_01_contig1-44	1	138.8							sp_v3.0_unigene32474	2	125.3		MA_102992g0010	E	E	E		Dhn2-264	3	154.2							sp_v3.0_unigene10376	6	127.3		MA_3262g0010		0.511886			sp_v3.0_unigene11037	8	117.4							BX254327-394	9	126.6
sp_v3.0_unigene10689	1	139.7							sp_v3.0_unigene20775	2	125.3		MA_119926g0010	E	E	E		GQ03719-O20.1.1140	3	154.2	BT116504						sp_v3.0_unigene49797	6	127.3		MA_24782g0010	E	E	E		sp_v3.0_unigene18564	8	117.6							sp_v3.0_unigene8247	9	126.6		MA_10435919g0010
sp_v3.0_unigene7996	1	140.5							sp_v3.0_unigene23224	2	125.3		MA_131563g0020	E	E	E		PabiesKN4b-449	3	154.2	DQ260200						sp_v3.0_unigene9567	6	127.3		MA_8334000g0010	E	E	E		sp_v3.0_unigene17229	8	118.7	BT118201						sp_v3.0_unigene12258	9	127.1		MA_50214g0010
sp_v3.0_unigene17745	1	140.6							sp_v3.0_unigene6636	2	125.3		MA_98576g0010	E	E	E		rflpPitaIFG-2957-A	3	154.2							sp_v3.0_unigene12031	6	127.6		MA_10119331g0010	E	E	E		estPita-IFG-8429-a	8	119.4							0276-A13-934	9	127.2	NA	MA_10436196g0010
sp_v3.0_unigene17859	1	140.6							sp_v3.0_unigene15997	2	125.3		MA_30032g0010	E	E	E		snp0-6861-01-104	3	154.2							sp_v3.0_unigene163544	6	127.6		MA_82655g0010	E	E	E		rflpPitaIFG-2958-1	8	119.4							sp_v3.0_unigene30750	9	127.2		MA_108756g0010
sp_v3.0_unigene2231	1	140.6							sp_v3.0_unigene127574	2	125.4		MA_119926g0010	E	E	E		sp_v3.0_unigene127457	3	154.2							sp_v3.0_unigene19244	6	127.6		MA_17028g0010	E	E	E		sp_v3.0_unigene12050	8	120.6							sp_v3.0_unigene182972	9	127.5		MA_10435879g0010
sp_v3.0_unigene11329	1	140.8	NA						sp_v3.0_unigene34650	2	125.4		MA_10427071g0010	E	E	E		sp_v3.0_unigene145124	3	154.2							rflpPitaIFG-138-B	6	128.5							sp_v3.0_unigene305	8	121.2							sp_v3.0_unigene794	9	127.5		MA_18853g0020
sp_v3.0_unigene142968	1	140.8							rflpPitaIFG-2006-A	2	128.8							sp_v3.0_unigene15563	3	154.2							sp_v3.0_unigene30305	6	128.5		MA_879696g0010	E	E	E		sp_v3.0_unigene5396	8	121.2							sp_v3.0_unigene9765	9	127.5		MA_9782958g0010
sp_v3.0_unigene29391	1	140.8							sp_v3.0_unigene14476	2	130.8		MA_129592g0010	0.816595				sp_v3.0_unigene206536	3	154.2	BT101001						sp_v3.0_unigene6691	6	128.5		MA_10430485g0010	E	E	E		rflpPitaIFG-2274-1	8	122.2							sp_v3.0_unigene6200	9	128.3	BT103377
sp_v3.0_unigene9766	1	140.8							sp_v3.0_unigene22490	2	131.8		MA_19032g0010		-2.3549	-1.60447		sp_v3.0_unigene29663	3	154.2							sp_v3.0_unigene9664	6	128.5		MA_7719740g0010	-0.830741	-1.23985	-0.662123		snp0-7227-02-426	8	122.2							sp_v3.0_unigene32400	9	131
5873	1	140.8							snp0-18258-02-276	2	133.1							sp_v3.0_unigene53113	3	154.2							sp_v3.0_unigene17513	6	128.9		MA_82655g0010	E	E	E		sp_v3.0_unigene18012	8	122.2							sp_v3.0_unigene6815	9	131
02014.B3.r-H08.1-644	1	141.3							sp_v3.0_unigene8841	2	133.1		MA_27441g0010	-1.08788				sp_v3.0_unigene56683	3	154.2							sp_v3.0_unigene18509	6	128.9		MA_72999g0010	E	E	E		sp_v3.0_unigene7584	8	122.2							sp_v3.0_unigene282	9	131
sp_v3.0_unigene95357	1	142.1							sp_v3.0_unigene10960	2	133.3		MA_10434685g0010	E	E	E		sp_v3.0_unigene5782	3	154.2							sp_v3.0_unigene95230	6	129.7		MA_19634g0010	E	E	E		sp_v3.0_unigene7139	8	123.3							sp_v3.0_unigene32399	9	131.7
sp_v3.0_unigene144773	1	142.3							sp_v3.0_unigene6724	2	134	BT105733	MA_234203g0010	E	E	E		sp_v3.0_unigene75541	3	154.2							sp_v3.0_unigene17832	6	130.4		MA_10020g0010	E	E	E		sp_v3.0_unigene18050	8	123.7							sp_v3.0_unigene38013	9	131.7
sp_v3.0_unigene35448	1	142.5							sp_v3.0_unigene127279	2	134.4		MA_10427811g0010		-3.33536			sp_v3.0_unigene6317	3	154.2							sp_v3.0_unigene189066	6	130.8		MA_10437078g0010	E	E	E		sp_v3.0_unigene1964	8	123.7							sp_v3.0_unigene126727	9	131.9
sp_v3.0_unigene3417	1	142.9							sp_v3.0_unigene5496	2	134.5	BT105901						sp_v3.0_unigene93651	3	154.2							sp_v3.0_unigene23051	6	130.8		MA_98205g0010	0.700877				sp_v3.0_unigene334	8	123.7							sp_v3.0_unigene22780	9	131.9
sp_v3.0_unigene146228	1	143.1							sp_v3.0_unigene9510	2	135.2							10583r	3	154.2							sp_v3.0_unigene36722	6	130.8		MA_120172g0010		-0.716536	-0.759106		sp_v3.0_unigene97839	8	123.7							sp_v3.0_unigene2099	9	132.5
sp_v3.0_unigene24185	1	143.2							sp_v3.0_unigene16031	2	136							sp_v3.0_unigene34425	3	154.2							BX252932-1012	6	131.1							sp_v3.0_unigene25050	8	123.8							snp0-7012-01-226	9	133.8
estPita-IFG-8580-a	1	143.8							sp_v3.0_unigene6924	2	136							sp_v3.0_unigene10822	3	157.2	NA						BX666022-197	6	131.1							sp_v3.0_unigene29205	8	123.8							sp_v3.0_unigene5652	9	134.4
9406	1	144.1							rflpPitaIFG-2697-A	2	137.2							sp_v3.0_unigene117895	3	157.8							sp_v3.0_unigene4021	6	131.1		MA_137415g0010	-1.42873	-2.07988			sp_v3.0_unigene35056	8	123.8							sp_v3.0_unigene36713	9	135.1
sp_v3.0_unigene11894	1	144.1							sp_v3.0_unigene15813	2	139	BT107739						sp_v3.0_unigene135618	3	157.8							sp_v3.0_unigene20577	6	131.3		MA_10431381g0010	E	E	E		sp_v3.0_unigene6156	8	123.8							sp_v3.0_unigene338	9	136.3	BT109060
sp_v3.0_unigene9735	1	144.2							sp_v3.0_unigene12418	2	139.3							sp_v3.0_unigene17886	3	157.8							sp_v3.0_unigene2238	6	131.3		MA_155697g0010	E	E	E		sp_v3.0_unigene9088	8	123.8							sp_v3.0_unigene7207	9	136.4
sp_v3.0_unigene37798	1	144.9							sp_v3.0_unigene1122	2	140.4							sp_v3.0_unigene34812	3	157.8							AL750714-444	6	131.9							sp_v3.0_unigene14487	8	124	NA						sp_v3.0_unigene9487	9	136.4
sp_v3.0_unigene207487	1	145.1							sp_v3.0_unigene24917	2	142.2							sp_v3.0_unigene34832	3	157.8							sp_v3.0_unigene210358	6	131.9		MA_10429805g0030	E	E	E		0068.B3-E02.2-170	8	124							sp_v3.0_unigene5597	9	136.5
sp_v3.0_unigene34855	1	145.1							snpUMN-2867-01-361	2	142.3							sp_v3.0_unigene36721	3	157.8							sp_v3.0_unigene21433	6	131.9		MA_120172g0010		-0.716536	-0.759106		sp_v3.0_unigene12487	8	124.4							sp_v3.0_unigene15801	9	136.6
sp_v3.0_unigene96382	1	145.1							sp_v3.0_unigene110585	2	142.3							sp_v3.0_unigene7687	3	157.8							sp_v3.0_unigene29556	6	131.9		MA_219331g0010			-0.591612		sp_v3.0_unigene101470	8	124.5							Pipn0_11027_01_contig1-553	9	137
sp_v3.0_unigene17903	1	145.7							sp_v3.0_unigene2162	2	143							sp_v3.0_unigene897	3	158.6							sp_v3.0_unigene30044	6	131.9		MA_10429805g0030	E	E	E		sp_v3.0_unigene103297	8	124.5							sp_v3.0_unigene37849	9	137
sp_v3.0_unigene20499	1	145.7							sp_v3.0_unigene7089	2	143							sp_v3.0_unigene16872	3	158.7							sp_v3.0_unigene3689	6	131.9		MA_10437078g0010	E	E	E		sp_v3.0_unigene12039	8	124.5							sp_v3.0_unigene6361	9	137.1
sp_v3.0_unigene37910	1	145.7	NA						rflpPitaIFG-1916-3	2	147.7							sp_v3.0_unigene126644	3	158.9							sp_v3.0_unigene6274	6	131.9		MA_115283g0010	E	E	E		sp_v3.0_unigene189194	8	124.5							sp_v3.0_unigene145470	9	137.4
BX248860-341	1	146.2							sp_v3.0_unigene16787	2	148.6							sp_v3.0_unigene29480	3	158.9							sp_v3.0_unigene7488	6	131.9		MA_155697g0010	E	E	E		sp_v3.0_unigene8530	8	124.5							sp_v3.0_unigene19549	9	137.9
sp_v3.0_unigene208504	1	146.2							sp_v3.0_unigene27551	2	148.6							sp_v3.0_unigene25232	3	159.3	BT117777						AFLP_8	6	132							sp_v3.0_unigene126855	8	125							sp_v3.0_unigene8093	9	138	NA
sp_v3.0_unigene17082	1	146.5							sp_v3.0_unigene42327	2	148.6							snp0-18112-01-329	3	159.5							sp_v3.0_unigene1220	6	132		MA_736980g0010	E	E	E		sp_v3.0_unigene17800	8	125							FCL2Contig16-1375	9	138.4	NA
9898	1	146.8							sp_v3.0_unigene8130	2	148.6							snpUMN-7051-01-396	3	159.5							sp_v3.0_unigene126785	6	132		MA_10426681g0010	-1.53584	-1.77773	-1.19226		sp_v3.0_unigene207214	8	125							sp_v3.0_unigene70796	9	139.7
rflpPitaIFG-1889-1	1	146.9							AFLP_3	2	149.1							sp_v3.0_unigene21816	3	160.5	BT116129						sp_v3.0_unigene182900	6	132		MA_10019946g0010					sp_v3.0_unigene5828	8	125							sp_v3.0_unigene209603	9	141.3
sp_v3.0_unigene5704	1	146.9	NA						sp_v3.0_unigene208512	2	149.9							sp_v3.0_unigene7502	3	160.5							sp_v3.0_unigene28294	6	132		MA_23951g0020					sp_v3.0_unigene3309	8	125.1							sp_v3.0_unigene2728	9	141.3
sp_v3.0_unigene8401	1	146.9							sp_v3.0_unigene33208	2	150.2	NA						sp_v3.0_unigene9715	3	160.5							sp_v3.0_unigene29917	6	132		MA_268790g0010	2.0693	1.87577			sp_v3.0_unigene10537	8	126.8							sp_v3.0_unigene12054	9	141.5
12722	1	146.9							sp_v3.0_unigene968	2	150.2							sp_v3.0_unigene28324	3	160.5							sp_v3.0_unigene30110	6	132		MA_10278819g0010	E	E	E		sp_v3.0_unigene17217	8	126.8							sp_v3.0_unigene37489	9	141.5
sp_v3.0_unigene3110	1	147							sp_v3.0_unigene28930	2	150.2	BT118321						sp_v3.0_unigene20682	3	160.8	NA						sp_v3.0_unigene67572	6	132		MA_84491g0010					sp_v3.0_unigene18123	8	126.8							sp_v3.0_unigene94184	9	142.6
sp_v3.0_unigene16298	1	147.1							sp_v3.0_unigene141587	2	150.4							snp0-14789-01-110	3	163.9							sp_v3.0_unigene759	6	132		MA_45916g0010	E	E	E		sp_v3.0_unigene209738	8	126.8							sp_v3.0_unigene17009	9	143.1	NA
sp_v3.0_unigene7885	1	147.2							sp_v3.0_unigene95632	2	150.4	NA						sp_v3.0_unigene16976	3	163.9							sp_v3.0_unigene8180	6	132		MA_10428889g0010	E	E	E		sp_v3.0_unigene32581	8	126.8							sp_v3.0_unigene914	9	143.1
sp_v3.0_unigene144687	1	147.3							sp_v3.0_unigene737	2	150.4	BT117036						sp_v3.0_unigene18547	3	163.9	NA						sp_v3.0_unigene94193	6	132		MA_129986g0010	E	E	E		sp_v3.0_unigene37597	8	126.8							NODE-17320-lengt	9	143.5	NA
sp_v3.0_unigene14666	1	147.3							sp_v3.0_unigene2759	2	150.7							sp_v3.0_unigene32211	3	163.9							sp_v3.0_unigene94658	6	132		MA_287080g0010	E	E	E		sp_v3.0_unigene10552	8	126.8							sp_v3.0_unigene17946	9	147.4
sp_v3.0_unigene24672	1	147.3							snp2-6100-01-49	2	151.2							sp_v3.0_unigene35419	3	163.9							sp_v3.0_unigene18689	6	132		MA_9307243g0010	-1.86203	-1.3701	-1.10422		sp_v3.0_unigene8008	8	126.8							sp_v3.0_unigene30176	9	147.4
sp_v3.0_unigene144928	1	147.4							sp_v3.0_unigene144598	2	151.5							sp_v3.0_unigene42971	3	163.9							sp_v3.0_unigene37742	6	132		MA_915221g0010		-2.72059			sp_v3.0_unigene13854	8	127.1							sp_v3.0_unigene4872	9	147.4
sp_v3.0_unigene17420	1	148.9							sp_v3.0_unigene16446	2	151.9							sp_v3.0_unigene6537	3	163.9							sp_v3.0_unigene23688	6	132		MA_115613g0010	E	E	E		sp_v3.0_unigene17130	8	129.4							GQ03816-M12.1.467	9	147.7	BT117300
sp_v3.0_unigene17132	1	149.4	NA						sp_v3.0_unigene22909	2	152.2							sp_v3.0_unigene126551	3	166.4							sp_v3.0_unigene987	6	132.2		MA_10430198g0010	E	E	E		sp_v3.0_unigene8005	8	129.4							sp_v3.0_unigene106774	9	147.7
sp_v3.0_unigene6534	1	149.4	BT117966						sp_v3.0_unigene5804	2	152.3	BT113156						PAXY150	3	166.7							sp_v3.0_unigene7260	6	133.2		MA_10155777g0010	E	E	E		3191/7560	8	129.5							sp_v3.0_unigene957	9	147.7
sp_v3.0_unigene6122	1	149.5							sp_v3.0_unigene5873	2	152.3							sp_v3.0_unigene126692	3	167.5							sp_v3.0_unigene12283	6	134.4		MA_10437231g0010	E	E	E		sp_v3.0_unigene94628	8	130.3							sp_v3.0_unigene13195	9	147.7
sp_v3.0_unigene18854	1	149.7							sp_v3.0_unigene5632	2	152.3	BT117739						sp_v3.0_unigene23710	3	167.9							sp_v3.0_unigene18634	6	134.4		MA_9055473g0010	1.55278	1.52272	1.31552		rflpPitaIFG-1869-1	8	130.5							sp_v3.0_unigene208960	9	148.6
sp_v3.0_unigene2530	1	149.8							sp_v3.0_unigene34907	2	152.3							sp_v3.0_unigene9216	3	167.9							sp_v3.0_unigene17169	6	135.8		MA_129986g0010	E	E	E		sp_v3.0_unigene18317	8	130.7							sp_v3.0_unigene40701	9	149
sp_v3.0_unigene37910	1	149.8							sp_v3.0_unigene22284	2	153.1	BT101471						sp_v3.0_unigene10136	3	168.1							sp_v3.0_unigene617	6	135.8		MA_10426681g0010	-1.53584	-1.77773	-1.19226		sp_v3.0_unigene8403	8	131.7							sp_v3.0_unigene450	9	149.2
sp_v3.0_unigene17178	1	150.8							sp_v3.0_unigene16032	2	153.1							sp_v3.0_unigene199337	3	168.5							sp_v3.0_unigene17528	6	135.8		MA_15246g0010	0.728092	1.26125	0.757347		sp_v3.0_unigene3928	8	134.1							sp_v3.0_unigene6007	9	149.7
sp_v3.0_unigene183013	1	150.8							sp_v3.0_unigene21266	2	153.2							sp_v3.0_unigene17232	3	168.5	BT103159						rflpPitaIFG-975-3	6	136.5							sp_v3.0_unigene6358	8	134.1							sp_v3.0_unigene2549	9	150.2
sp_v3.0_unigene18358	1	150.8							sp_v3.0_unigene3180	2	153.5	BT110980						estPita-IFG-8907-a	3	169.1							rflpPitaIFG-2068-A	6	139.2							sp_v3.0_unigene98918	8	134.1							sp_v3.0_unigene6488	9	150.2
sp_v3.0_unigene6208	1	150.8							PGLM2-0082	2	154	BT107829						snp1-2422-01-273	3	169.1							sp_v3.0_unigene7527	6	139.2		MA_10434130g0010	E	E	E		sp_v3.0_unigene34547	8	134.1							sp_v3.0_unigene20384	9	150.3
GQ03806-O22.1.379	1	151.7	BT116795						sp_v3.0_unigene18404	2	154							sp_v3.0_unigene17230	3	169.1							rflpPitaIFG-2145-1	6	141.6							sp_v3.0_unigene2967	8	134.2							sp_v3.0_unigene20418	9	150.3
PGWD1-1329	1	151.7	BT103429						sp_v3.0_unigene101478	2	154.3	BT103584						sp_v3.0_unigene27360	3	169.1							sp_v3.0_unigene10892	6	141.6		MA_10429538g0010	-0.862775	-0.724055			sp_v3.0_unigene7497	8	134.4							sp_v3.0_unigene34864	9	150.3
rflpPitaIFG-1869-2	1	151.7							PGWD1-0362	2	154.7	BT108752						sp_v3.0_unigene3184	3	169.3							sp_v3.0_unigene1140	6	141.6		MA_455989g0010	E	E	E		02510.B3-H06.2-540	8	134.5							sp_v3.0_unigene36241	9	150.3
sp_v3.0_unigene1013	1	151.7		MA_10433492g0010	0.659694	0.709776			sp_v3.0_unigene10859	2	154.8	BT104554						sp_v3.0_unigene18850	3	170.6							sp_v3.0_unigene146332	6	141.6		MA_131587g0010	-0.613533		-0.951465		sp_v3.0_unigene23385	8	134.6							sp_v3.0_unigene30501	9	150.7
sp_v3.0_unigene5249	1	151.7		MA_74668g0010		0.558767	0.726995		sp_v3.0_unigene205765	2	154.9							sp_v3.0_unigene37339	3	170.6							sp_v3.0_unigene18104	6	141.6		MA_86745g0010		-1.01524			sp_v3.0_unigene11760	8	134.8							sp_v3.0_unigene14742	9	150.8
sp_v3.0_unigene5469	1	151.7		MA_73740g0010	E	E	E		rflpPitaIFG-2530-2	2	155							sp_v3.0_unigene142261	3	171.4							sp_v3.0_unigene202138	6	141.6		MA_5692971g0010	-1.25424	-1.40389	-1.22763		10614	8	135							sp_v3.0_unigene15686	9	151.2
sp_v3.0_unigene7019	1	151.7		MA_8609304g0010	1.2156	1.74896			sp_v3.0_unigene17048	2	155							sp_v3.0_unigene18455	3	171.4							sp_v3.0_unigene2670	6	141.6		MA_10436623g0010	E	E	E		sp_v3.0_unigene208432	8	135.5							sp_v3.0_unigene23888	9	151.5
sp_v3.0_unigene8943	1	151.7	NA	MA_10436831g0010	E	E	E		sp_v3.0_unigene3287	2	155							sp_v3.0_unigene18731	3	171.4							sp_v3.0_unigene28149	6	141.6		MA_842040g0010	E	E	E		sp_v3.0_unigene51140	8	135.5							sp_v3.0_unigene29714	9	151.5
sp_v3.0_unigene9778	1	151.7		MA_3162g0020	-0.85				sp_v3.0_unigene51681	2	155							sp_v3.0_unigene55617	3	171.4							sp_v3.0_unigene29496	6	141.6		MA_10430689g0020	E	E	E		sp_v3.0_unigene2386	8	135.6							sp_v3.0_unigene9007	9	152.2
sp_v3.0_unigene6051	1	151.7		MA_35622g0010	E	E	E		sp_v3.0_unigene1349	2	155.1	BT101087						sp_v3.0_unigene99168	3	171.4							sp_v3.0_unigene34060	6	141.6		MA_10433807g0010	5.78771				sp_v3.0_unigene17121	8	136.5							sp_v3.0_unigene93648	9	152.8
sp_v3.0_unigene28757	1	151.7		MA_10437033g0010	E	E	E		GQ0221-I24.1.290	2	155.2	NA						384_Dhn2	3	171.8							sp_v3.0_unigene34081	6	141.6		MA_104063g0010	0.630812				sp_v3.0_unigene5440	8	137.2							GQ0033-B24.1.778	9	153	BT100629
sp_v3.0_unigene2934	1	151.7		MA_138177g0010	-0.83				sp_v3.0_unigene9074	2	155.5	BT110598						sp_v3.0_unigene126761	3	171.8							sp_v3.0_unigene36520	6	141.6		MA_134293g0010	2.17322	2.6438	0.951389		TC4923e	8	137.6							sp_v3.0_unigene58229	9	153.2	BT112915
sp_v3.0_unigene21078	1	151.7	BT107879	MA_110169g0010	1.1227				03113.B7-D21.1-405	2	155.5							sp_v3.0_unigene15901	3	171.8							sp_v3.0_unigene5633	6	141.6		MA_10433954g0010	E	E	E		sp_v3.0_unigene9727	8	137.6							rflpPitaIFG-3012-2	9	153.6
sp_v3.0_unigene12158	1	151.7		MA_10176568g0010	E	E	E		sp_v3.0_unigene514	2	155.5							sp_v3.0_unigene163632	3	171.8							sp_v3.0_unigene40516	6	142.2		MA_745622g0010	2.40481	2.85551	-1.21894		sp_v3.0_unigene17648	8	138							sp_v3.0_unigene206872	9	153.8
sp_v3.0_unigene28300	1	151.7		MA_10434172g0010	E	E	E		FCL255Contig1-2878	2	155.6	NA						sp_v3.0_unigene16741	3	171.8							sp_v3.0_unigene931	6	142.2		MA_10435272g0010	E	E	E		sp_v3.0_unigene10654	8	138.2							sp_v3.0_unigene10820	9	153.8
PtIFG8580	1	151.7							rflpPitaIFG-2899-4	2	155.6							sp_v3.0_unigene18091	3	171.8							snpCL1691Contig1-01-138	6	143.1							sp_v3.0_unigene127251	8	138.2							sp_v3.0_unigene4993	9	154
sp_v3.0_unigene8862	1	151.7	BT108964						sp_v3.0_unigene109600	2	155.6							sp_v3.0_unigene207696	3	171.8							sp_v3.0_unigene10154	6	143.5							sp_v3.0_unigene15977	8	138.2							sp_v3.0_unigene102424	9	154.3
sp_v3.0_unigene6043	1	152.1							sp_v3.0_unigene12016	2	155.6							sp_v3.0_unigene209595	3	171.8							sp_v3.0_unigene678	6	143.5							sp_v3.0_unigene16935	8	138.2							sp_v3.0_unigene11002	9	156.1
sp_v3.0_unigene13004	1	152.4							sp_v3.0_unigene12193	2	155.6	NA						sp_v3.0_unigene210325	3	171.8							sp_v3.0_unigene7693	6	143.5	BT112745						sp_v3.0_unigene17430	8	138.2							sp_v3.0_unigene37792	9	156.2
sp_v3.0_unigene13303	1	152.4							sp_v3.0_unigene12306	2	155.6							sp_v3.0_unigene21486	3	171.8							sp_v3.0_unigene11888	6	143.5							sp_v3.0_unigene17433	8	138.2	NA						sp_v3.0_unigene14369	9	156.6
sp_v3.0_unigene127217	1	152.8							sp_v3.0_unigene127397	2	155.6							sp_v3.0_unigene23571	3	171.8							PA0076	6	144.4							sp_v3.0_unigene23411	8	138.2							4045	9	156.6
sp_v3.0_unigene6664	1	152.8							sp_v3.0_unigene127586	2	155.6							sp_v3.0_unigene23753	3	171.8							AFLP_9	6	145.1							sp_v3.0_unigene26895	8	138.2							sp_v3.0_unigene127298	9	157.8
5151a	1	152.9							sp_v3.0_unigene128017	2	155.6							sp_v3.0_unigene30333	3	171.8							sp_v3.0_unigene107031	6	145.1							sp_v3.0_unigene27744	8	138.2							sp_v3.0_unigene128005	9	157.8
sp_v3.0_unigene18257	1	152.9							sp_v3.0_unigene13436	2	155.6							sp_v3.0_unigene31195	3	171.8							sp_v3.0_unigene17274	6	145.1							sp_v3.0_unigene30509	8	138.2							sp_v3.0_unigene18630	9	157.8
sp_v3.0_unigene8862	1	152.9							sp_v3.0_unigene137269	2	155.6							sp_v3.0_unigene32321	3	171.8							sp_v3.0_unigene22288	6	145.1							sp_v3.0_unigene6553	8	138.2							sp_v3.0_unigene5361	9	157.8
sp_v3.0_unigene126904	1	154							sp_v3.0_unigene140455	2	155.6							sp_v3.0_unigene34493	3	171.8							sp_v3.0_unigene28776	6	145.1							sp_v3.0_unigene7370	8	138.2	BT114911						sp_v3.0_unigene1018	9	162.4
sp_v3.0_unigene16153	1	154.6							sp_v3.0_unigene141591	2	155.6							sp_v3.0_unigene3473	3	171.8							sp_v3.0_unigene7783	6	145.1							sp_v3.0_unigene34572	8	138.2							sp_v3.0_unigene7171	9	162.4
sp_v3.0_unigene2069	1	154.6							sp_v3.0_unigene142303	2	155.6							sp_v3.0_unigene55770	3	171.8							sp_v3.0_unigene8292	6	145.1							sp_v3.0_unigene30127	8	138.2							sp_v3.0_unigene588	9	162.4	BT103064
sp_v3.0_unigene28125	1	154.8	BT103333						sp_v3.0_unigene144226	2	155.6							sp_v3.0_unigene792	3	171.8							sp_v3.0_unigene128672	6	145.7							sp_v3.0_unigene10135	8	138.6							snp0-1979-01-57	9	163
sp_v3.0_unigene7151	1	154.8							sp_v3.0_unigene144498	2	155.6							sp_v3.0_unigene81138	3	171.8							sp_v3.0_unigene22604	6	145.7							sp_v3.0_unigene143176	8	138.6							sp_v3.0_unigene119885	9	163
14928	1	154.8							sp_v3.0_unigene145513	2	155.6							sp_v3.0_unigene38024	3	171.8							sp_v3.0_unigene8380	6	145.7							sp_v3.0_unigene15740	8	138.6							sp_v3.0_unigene12813	9	163
sp_v3.0_unigene31117	1	155.5							sp_v3.0_unigene16469	2	155.6							sp_v3.0_unigene525	3	174.4							sp_v3.0_unigene126742	6	146.2							sp_v3.0_unigene165597	8	138.6							sp_v3.0_unigene145885	9	163
sp_v3.0_unigene7882	1	156.5	BT117537						sp_v3.0_unigene17032	2	155.6							sp_v3.0_unigene17811	3	174.9	BT103851						EST8887176	6	146.5							sp_v3.0_unigene2576	8	138.6							sp_v3.0_unigene1576	9	163
sp_v3.0_unigene17049	1	159.8	BT114721						sp_v3.0_unigene17118	2	155.6							sp_v3.0_unigene17210	3	174.9							sp_v3.0_unigene7216	6	146.5							sp_v3.0_unigene50792	8	138.6							sp_v3.0_unigene18081	9	163
00610.B3.1-I05.3-716	1	160.2							sp_v3.0_unigene17327	2	155.6							GQ03222-P15.2.448	3	175.3	BT110521						0107-H21-218	6	146.6	NA						sp_v3.0_unigene7922	8	138.6							sp_v3.0_unigene187439	9	163
sp_v3.0_unigene17539	1	160.5	NA						sp_v3.0_unigene18102	2	155.6							sp_v3.0_unigene16997	3	175.3							sp_v3.0_unigene6626	6	147							estPita-IFG-8738-a	8	139.3							sp_v3.0_unigene19084	9	163
GQ03810-N04.1.678	1	161.1	BT116990						sp_v3.0_unigene183443	2	155.6							sp_v3.0_unigene18596	3	175.3	NA						sp_v3.0_unigene11917	6	147.3							sp_v3.0_unigene4819	8	139.3							sp_v3.0_unigene199080	9	163
sp_v3.0_unigene4113	1	161.1	BT111445						sp_v3.0_unigene1886	2	155.6							sp_v3.0_unigene5410	3	175.3							sp_v3.0_unigene104927	6	148							sp_v3.0_unigene8230	8	139.3							sp_v3.0_unigene27958	9	163
sp_v3.0_unigene380	1	161.3		MA_106437g0010	0.856081	0.957265			sp_v3.0_unigene1925	2	155.6							sp_v3.0_unigene34793	3	175.3							sp_v3.0_unigene5720	6	148							sp_v3.0_unigene93777	8	139.3							sp_v3.0_unigene2815	9	163
sp_v3.0_unigene4974	1	161.3	NA	MA_125631g0010		-0.864996			sp_v3.0_unigene1966	2	155.6							sp_v3.0_unigene10478	3	175.3							sp_v3.0_unigene12178	6	148.2							sp_v3.0_unigene16919	8	139.3							sp_v3.0_unigene2962	9	163
sp_v3.0_unigene8669	1	161.3	NA	MA_10433321g0010	E	E	E		sp_v3.0_unigene21340	2	155.6							sp_v3.0_unigene1454	3	175.3	BT100678						sp_v3.0_unigene146485	6	148.2							AP2L3-2907	8	139.7	NA						sp_v3.0_unigene3681	9	163
sp_v3.0_unigene6630	1	162		MA_500443g0010	E	E	E		sp_v3.0_unigene2265	2	155.6							sp_v3.0_unigene6348	3	175.3							sp_v3.0_unigene37504	6	148.2							sp_v3.0_unigene34729	8	139.7							sp_v3.0_unigene37494	9	163
sp_v3.0_unigene34308	1	162.1		MA_10223525g0010	E	E	E		sp_v3.0_unigene24805	2	155.6							sp_v3.0_unigene4720	3	175.3							sp_v3.0_unigene6722	6	148.2							sp_v3.0_unigene3863	8	139.7							sp_v3.0_unigene37672	9	163
sp_v3.0_unigene36567	1	162.1		MA_44157g0010			0.63		sp_v3.0_unigene29444	2	155.6							GQ02904-C02.1.582	3	179.3	BT106156						sp_v3.0_unigene7835	6	149.3	BT113414						sp_v3.0_unigene7991	8	139.7							sp_v3.0_unigene6046	9	163
0_16860_01_contig1-125	1	162.6							sp_v3.0_unigene29457	2	155.6							GQ03507-N08.1.164	3	179.3	BT114086						sp_v3.0_unigene3617	6	149.3	HQ407803						0021.B3.r-I01.1-324	8	139.7							sp_v3.0_unigene6869	9	163
snp2-4484-02-622	1	162.6							sp_v3.0_unigene34075	2	155.6							sp_v3.0_unigene31659	3	179.3	BT106719						sp_v3.0_unigene17894	6	149.3							estPita-IFG-2N7G-a	8	140.4							sp_v3.0_unigene71215	9	163
snp2-6804-01-289	1	162.6							sp_v3.0_unigene34887	2	155.6							sp_v3.0_unigene99868	3	179.3							sp_v3.0_unigene11838	6	149.3							rflpPitaIFG-1636-2	8	140.4							sp_v3.0_unigene7191	9	163
sp_v3.0_unigene11985	1	162.6		MA_585559g0010			-1.23824		sp_v3.0_unigene35365	2	155.6							sp_v3.0_unigene3905	3	179.3							snp0-13101-02-166	6	151.1							rflpPitaIFG-2994-1	8	140.4							sp_v3.0_unigene8882	9	163
sp_v3.0_unigene127151	1	162.6		MA_9991417g0010	E	E	E		sp_v3.0_unigene36137	2	155.6							sp_v3.0_unigene27017	3	179.3							sp_v3.0_unigene7918	6	152		MA_13110g0010	E	E	E		sp_v3.0_unigene28298	8	140.4							sp_v3.0_unigene9898	9	163
sp_v3.0_unigene143002	1	162.6		MA_5400591g0010					sp_v3.0_unigene36296	2	155.6							sp_v3.0_unigene472	3	179.3	BT101206						sp_v3.0_unigene10975	6	153.5		MA_10426170g0010	E	E	E		sp_v3.0_unigene93894	8	140.4							sp_v3.0_unigene36969	9	163
sp_v3.0_unigene16907	1	162.6		MA_9991417g0010	E	E	E		sp_v3.0_unigene37265	2	155.6							sp_v3.0_unigene6348	3	179.3							rflpPitaIFG-2006-C	6	154							sp_v3.0_unigene37336	8	140.4							sp_v3.0_unigene6935	9	163
sp_v3.0_unigene16970	1	162.6		MA_90134g0010		-0.628978			sp_v3.0_unigene37856	2	155.6							sp_v3.0_unigene17551	3	179.3							snp0-14573-01-380	6	154							sp_v3.0_unigene9738	8	140.4							sp_v3.0_unigene22575	9	163
sp_v3.0_unigene17045	1	162.6		MA_328490g0010	E	E	E		sp_v3.0_unigene5351	2	155.6							14017e	3	179.3							sp_v3.0_unigene18240	6	154		MA_10436145g0010	-1.96994	-2.25594	-2.00331		sp_v3.0_unigene27139	8	140.4							sp_v3.0_unigene32640	9	163
sp_v3.0_unigene17136	1	162.6		MA_127596g0010	E	E	E		sp_v3.0_unigene5355	2	155.6							sp_v3.0_unigene5923	3	180.1							sp_v3.0_unigene22702	6	154		MA_10434415g0010		-0.747851			sp_v3.0_unigene871	8	140.4							14265a	9	163
sp_v3.0_unigene17334	1	162.6		MA_395929g0010	E	E	E		sp_v3.0_unigene59226	2	155.6							sp_v3.0_unigene14404	3	180.1	NA						sp_v3.0_unigene32084	6	154		MA_10429904g0010	2.30717	1.65044	-0.662346		sp_v3.0_unigene26172	8	140.4							sp_v3.0_unigene8366	9	163
sp_v3.0_unigene29440	1	162.6		MA_250413g0010	E	E	E		sp_v3.0_unigene6008	2	155.6							sp_v3.0_unigene11178	3	183.9							sp_v3.0_unigene6593	6	154		MA_10230764g0010	-2.03548	-1.84935	-2.56821		BX249832-263	8	140.7							sp_v3.0_unigene11469	9	164.5
sp_v3.0_unigene4191	1	162.6		MA_924698g0010	E	E	E		sp_v3.0_unigene6022	2	155.6							sp_v3.0_unigene5805	3	183.9							sp_v3.0_unigene73878	6	154		MA_131587g0010	-0.613533		-0.951465		sp_v3.0_unigene146542	8	140.7							sp_v3.0_unigene12366	9	166.3
sp_v3.0_unigene4996	1	162.6		MA_44157g0010			0.63		sp_v3.0_unigene6236	2	155.6							sp_v3.0_unigene94221	3	187.5							sp_v3.0_unigene86259	6	154		MA_853405g0010	2.41386	2.97601			sp_v3.0_unigene17458	8	140.7							sp_v3.0_unigene12205	9	166.4
sp_v3.0_unigene7768	1	162.6		MA_10434851g0010					sp_v3.0_unigene658	2	155.6																sp_v3.0_unigene22630	6	154		MA_248791g0010	0.609107	0.600678			sp_v3.0_unigene208955	8	140.7							sp_v3.0_unigene12366	9	166.5
sp_v3.0_unigene9029	1	162.6		MA_8413579g0010	E	E	E		sp_v3.0_unigene75813	2	155.6																sp_v3.0_unigene11868	6	154		MA_10430772g0010	E	E	E		sp_v3.0_unigene210368	8	140.7							snp0-2683-01-249	9	166.9
sp_v3.0_unigene96	1	162.6							sp_v3.0_unigene84	2	155.6																sp_v3.0_unigene18288	6	154		MA_962052g0010	1.23925	1.3337			sp_v3.0_unigene21492	8	140.7							sp_v3.0_unigene25454	9	167.2
sp_v3.0_unigene23223	1	162.6		MA_10266609g0010	E	E	E		sp_v3.0_unigene9166	2	155.6																sp_v3.0_unigene8089	6	154		MA_409389g0010	E	E	E		sp_v3.0_unigene3623	8	140.7	BT101246						sp_v3.0_unigene5709	9	168.8
sp_v3.0_unigene16629	1	162.8	NA						sp_v3.0_unigene96230	2	155.6																sp_v3.0_unigene13063	6	154		MA_10426138g0010	-0.925551	-1.72632	-1.87005		sp_v3.0_unigene7833	8	140.7							FCL6097Contig1-2594	9	169.3	NA
sp_v3.0_unigene24160	1	163.7							sp_v3.0_unigene1635	2	155.6																sp_v3.0_unigene17935	6	154	BT116508	MA_10433955g0020	E	E	E		sp_v3.0_unigene7843	8	140.7							sp_v3.0_unigene27771	9	169.3	BT112026
sp_v3.0_unigene7003	1	163.7							sp_v3.0_unigene37204	2	155.6																sp_v3.0_unigene5833	6	154		MA_122748g0010	0.947828	0.845047			sp_v3.0_unigene93541	8	140.7							sp_v3.0_unigene102827	9	171.2
sp_v3.0_unigene22973	1	166							sp_v3.0_unigene12884	2	155.6																Q0011.BR-K14.15-829	6	154							sp_v3.0_unigene21297	8	140.8		MA_184192g0010	-0.594308	-1.28079	-0.967172		sp_v3.0_unigene2645	9	171.2
sp_v3.0_unigene109530	1	167.1							sp_v3.0_unigene6865	2	155.6	BT112766															sp_v3.0_unigene4600	6	182.6	BT109050	MA_176417g0010					sp_v3.0_unigene7278	8	142.4		MA_68801g0010	E	E	E		sp_v3.0_unigene8294	9	171.2
03409.B7-H11.1-187	1	168.3							sp_v3.0_unigene6962	2	155.6																sp_v3.0_unigene12253	6	183.4		MA_1012053g0010	E	E	E		sp_v3.0_unigene12232	8	142.4		MA_52380g0010		0.745873	0.756547		snpCL1732Contig1-04-115	9	172.6
sp_v3.0_unigene17249	1	171.7							sp_v3.0_unigene11503	2	155.6	BT115927																								PtIFG1584	8	142.4							sp_v3.0_unigene10688	9	172.6
sp_v3.0_unigene603	1	172.1							sp_v3.0_unigene5998	2	157.2																									sp_v3.0_unigene11894	8	142.4		MA_10432109g0010	E	E	E		sp_v3.0_unigene108263	9	172.6
									sp_v3.0_unigene7382	2	157.2																									02739-B22-309	8	143	NA						sp_v3.0_unigene14814	9	172.6
									sp_v3.0_unigene17275	2	159.7																									sp_v3.0_unigene10846	8	143		MA_10435810g0010	-0.572389	-0.901183	-0.630897		sp_v3.0_unigene1660	9	172.6
									sp_v3.0_unigene11101	2	162.2																									sp_v3.0_unigene13707	8	143.4		MA_107074g0010	-0.765778				sp_v3.0_unigene19057	9	172.6
									sp_v3.0_unigene143952	2	162.2																									sp_v3.0_unigene17253	8	143.4		MA_10432221g0010		-0.595121			sp_v3.0_unigene25202	9	172.6
									sp_v3.0_unigene15852	2	162.2																									sp_v3.0_unigene26866	8	143.4		MA_10426020g0010	E	E	E		sp_v3.0_unigene29252	9	172.6
									sp_v3.0_unigene169	2	162.2																									sp_v3.0_unigene4449	8	143.4		MA_175759g0010	E	E	E		sp_v3.0_unigene38000	9	172.6
									sp_v3.0_unigene104323	2	173.3																									sp_v3.0_unigene896	8	143.4		MA_10386237g0010	E	E	E		sp_v3.0_unigene7400	9	172.6
									sp_v3.0_unigene210352	2	173.6																									sp_v3.0_unigene26050	8	143.4		MA_10431633g0010	-1.04274	-1.2626	-0.916631		sp_v3.0_unigene6076	9	172.6	BT107883
									Q0011.BR-P05.1-253	2	173.6																									sp_v3.0_unigene7190	8	144.7		MA_10296151g0010	-1.56012	-2.46392	-1.32655		sp_v3.0_unigene8893	9	173.2
									8176a	2	175.2																									sp_v3.0_unigene61649	8	145.3		MA_17691g0010	-0.896584	-0.895836
									sp_v3.0_unigene37785	2	179.1																									751	8	145.9
									10620	2	181.9																									rflpPitaIFG-2220-B	8	146.9
									sp_v3.0_unigene10570	2	184.4																									snp0-9704-01-72	8	146.9
																																				snpUMN-4483-01-292	8	146.9
																																				sp_v3.0_unigene1039	8	146.9
																																				sp_v3.0_unigene17927	8	146.9
																																				sp_v3.0_unigene22633	8	146.9	NA
																																				sp_v3.0_unigene25001	8	146.9
																																				sp_v3.0_unigene29428	8	146.9
																																				sp_v3.0_unigene3240	8	146.9
																																				sp_v3.0_unigene34197	8	146.9	NA
																																				sp_v3.0_unigene5471	8	146.9
																																				sp_v3.0_unigene8560	8	146.9
																																				sp_v3.0_unigene6141	8	146.9	BT119166
																																				sp_v3.0_unigene4211	8	146.9
																																				11036a	8	146.9
																																				sp_v3.0_unigene2640	8	147.2
																																				sp_v3.0_unigene16022	8	164.1
																																				sp_v3.0_unigene1965	8	166.9
																																				sp_v3.0_unigene12647	8	167.3
[truncated: 10 more columns]
