# Supplementary material for: Combining transcriptomics and genetic linkage based information to identify candidate genes associated with Heterobasidion-resistance in Norway spruce
Source: Sci Rep. 2020 Jul 29;10:12711. doi: 10.1038/s41598-020-69386-0 (PMC7391732; doi:10.1038/s41598-020-69386-0)
Supplement: Supplementary file 2 — Supplementary file2 [file 41598_2020_69386_MOESM2_ESM.xlsx]

## Sheet: Legend
		A
Combining transcriptomics and genetic linkage based information to identify candidate genes associated with Heterobasidion-resistance in Norway spruce
Rajiv Chaudhary1*, Karl Lundén1+, Kerstin Dalman1,2+, Mukesh Dubey1, Miguel Nemesio-Gorriz1,3, Bo Karlsson4, Jan Stenlid1 and Malin Elfstrand1
1Department of Forest Mycology and Plant Pathology, Swedish University of Agricultural Sciences, Box 7026, 75007 Uppsala, Sweden; 2Department of Molecular Sciences, Swedish University of Agricultural Sciences, SE-75007, Uppsala, Sweden; 3Teagasc Food Research Centre, Ashtown, Dublin 15, D15DY05, Ireland; 4The Forestry Research Institute of Sweden, Ekebo, SE-268 90, Svalöv, Sweden
RNAseq metrics after Nesoni filtering

## Sheet: readme_nesoni
Sample	reads per sample	read-1 too short after quality clip	read-1 too short after adaptor clip	read-1 kept	read-1 average input length	read-1 average output length	read-2 adaptors clipped at start	read-2 too short after quality clip	read-2 too short after adaptor clip	read-2 kept	read-2 average input length	read-2 average output length	pairs kept after clipping	reads kept after clipping
126_3A_I_1	17.04	973915	47497	16021952	124	100.979	11372	1309131	30634	15703599	124	109.598	15328703	1068145
126_3A_I_2	17.81	685739	42300	17084744	124	109.053	19795	1215310	43391	16554082	124	109.553	16351691	935444
126_3A_I_3	14.77	645326	15810	14112396	124	107.9	2598	1043177	15057	13715298	124	109.346	13512081	803532
126_3A_W_1	14.27	728005	16383	13529981	124	108.229	3181	1052840	15483	13206046	124	110.77	12959014	817999
126_3A_W_2	14.79	714713	18744	14059516	124	108.922	2039	1176019	19968	13596986	124	109.918	13385308	885886
126_3A_W_3	16.13	797335	21929	15315271	124	108.393	3757	1190656	20845	14923034	124	110.608	14662797	912711
126_3C_W_1	15.05	748722	14614	14289725	124	109.101	2879	1194926	13789	13844346	124	110.559	13619649	894773
126_3C_W_2	15.28	733483	18671	14534364	124	108.874	2112	1145279	18376	14122863	124	110.637	13898333	860561
126_3C_W_3	14.97	717238	21298	14234032	124	109.101	2878	1180095	21719	13770754	124	110.165	13555523	893740
126_7A_I_1	16.77	781339	23964	15966389	124	109.046	3892	1201876	22926	15546890	124	110.816	15300481	912317
126_7A_I_2	17.88	893279	21962	16969193	124	108.334	2102	1434247	20082	16430105	124	109.73	16163766	1071766
126_7A_I_3	14.9	725665	20725	14157783	124	109.512	3622	1246445	16655	13641073	124	110.634	13426414	946028
126_7A_W_1	14.16	872358	8260	13282078	124	100.069	1439	1260147	7369	12895180	124	106.482	12615261	946736
126_7A_W_2	17.05	1136544	38899	15880010	124	102.392	11376	1589267	23425	15442761	124	106.807	15012032	1298707
126_7A_W_3	15.07	886962	12483	14174843	124	99.544	1715	1276855	8930	13788503	124	106.9	13497425	968496
126_7C_I_1	15.73	905296	18256	14807040	124	102.941	2909	1197376	16957	14516259	124	107.46	14185457	952385
126_7C_I_2	14.45	787127	10087	13654602	124	104.499	1674	1156164	10936	13284716	124	107.539	13037196	864926
126_7C_I_3	15.17	799262	15638	14358579	124	104.915	2828	1211961	14764	13946754	124	107.736	13697223	910887
126_7C_W_1	15.91	903036	14818	15001644	124	103.53	2834	1242907	14053	14662538	124	107.523	14359232	945718
126_7C_W_2	15.21	865574	17477	14327999	124	103.935	4500	1332276	16194	13862580	124	106.83	13592257	1006065
126_7C_W_3	15.44	864629	14518	14567945	124	104.327	3348	1311282	12999	14122811	124	107.319	13847591	995574
