# Supplementary material for: Combining transcriptomics and genetic linkage based information to identify candidate genes associated with Heterobasidion-resistance in Norway spruce
Source: Sci Rep. 2020 Jul 29;10:12711. doi: 10.1038/s41598-020-69386-0 (PMC7391732; doi:10.1038/s41598-020-69386-0)
Supplement: Supplementary file 3 — Supplementary file3 [file 41598_2020_69386_MOESM3_ESM.xlsx]

## Sheet: Legend
Combining transcriptomics and genetic linkage based information to identify candidate genes associated with Heterobasidion-resistance in Norway spruce
Rajiv Chaudhary1*, Karl Lundén1+, Kerstin Dalman1,2+, Mukesh Dubey1, Miguel Nemesio-Gorriz1,3, Bo Karlsson4, Jan Stenlid1 and Malin Elfstrand1
1Department of Forest Mycology and Plant Pathology, Swedish University of Agricultural Sciences, Box 7026, 75007 Uppsala, Sweden; 2Department of Molecular Sciences, Swedish University of Agricultural Sciences, SE-75007, Uppsala, Sweden; 3Teagasc Food Research Centre, Ashtown, Dublin 15, D15DY05, Ireland; 4The Forestry Research Institute of Sweden, Ekebo, SE-268 90, Svalöv, Sweden
Expressed and differentially candidate genes associated with Heterobasidion-resistance in Norway spruce

## Sheet: 298 expressed gene
QTL				Identification of Norway spruce gene model					Annotation information				Diff expression				S21K7622126				S21K7622184
LG	Position	Trait		unigenes	gene models	categories	BLASTN		Annotation (Blast X)	E-value	sim mean (%)		3 dpi _A_I/W	7 dpi _A_I/W	7 dpi _C_I/W		3 dpi _A_I/W	7 dpi _A_I/W	7 dpi _C_I/W		3 dpi _A_I/W	7 dpi _A_I/W	7 dpi _C_I/W
1	151.7	IP		sp_v3.0_unigene1013	MA_10433492g0010	CCG	0		alanine aminotransferase 2	0	87.55		0.659694	0.709776			0.554582	0.825958			0.767821	0.617586
1	151.7	IP		sp_v3.0_unigene5249	MA_74668g0010	CCG	4e-144		uncharacterized protein LOC18442845-like	8.83715e-62	71.9			0.558767	0.726995				0.724385			0.5976	0.69836
1	151.7	IP		sp_v3.0_unigene5469	MA_73740g0010	CCG	0.001		oxygen-dependent coproporphyrinogen-III chloroplastic	0	79.95		E	E	E		E	E	E		E	E	E
1	151.7	IP		sp_v3.0_unigene7019	MA_8609304g0010	CCG	0		RING-H2 finger ATL3	2.51399e-139	62.85		1.2156	1.74896			1.08384	1.47835			1.35711	1.9933
1	151.7	IP		sp_v3.0_unigene8943	MA_10436831g0010	CCG	7e-126		chloroplastic-like isoform X1-like	0	74.6		E	E	E		E	E	E		E	E	E
1	151.7	IP		sp_v3.0_unigene9778	MA_3162g0020	CCG	0.001		probable E3 ubiquitin- ligase RNF217	4.17952e-115	62.25		-0.849454				E	E	E		-1.60786
1	151.7	IP		sp_v3.0_unigene6051	MA_35622g0010	CCG	1.56e-121		S-methyl-5-thioribose-1-phosphate isomerase	1.74e-146	92.4		E	E	E		E	E	E		E	E	E
1	151.7	IP		sp_v3.0_unigene28757	MA_10437033g0010	CCG	0		hypothetical protein, GDP-fucose protein O-fucosyltransferase-like	3.13548e-159	84.8		E	E	E		E	E	E		E	E	E
1	151.7	IP		sp_v3.0_unigene2934	MA_138177g0010	CCG	1e-136		probable rRNA-processing EBP2 homolog	2.42956e-79	71.45		-0.826754				-0.522907				-1.14217	-0.570563
1	151.7	IP		sp_v3.0_unigene21078	MA_110169g0010	CCG	0		AAB01572.1 heat shock-like protein [Picea glauca]	7.71175e-41	81.9		1.1227				0.830045				1.58216
1	151.7	IP		sp_v3.0_unigene12158	MA_10176568g0010	CCG	0		isocitrate dehydrogenase (NAD+), similar to Arabidopsis thaliana At5g03290	9.93e-140	96.3		E	E	E		E	E	E		E	E	E
1	151.7	IP		sp_v3.0_unigene28300	MA_10434172g0010	CCG	0		topless-related 3-like isoform X1	0	82.45		E	E	E		E	E	E		E	E	E
1	161.3	E		sp_v3.0_unigene380	MA_106437g0010	CCG	0		Protein of unknown function (DUF789)	0	79.6		0.856081	0.957265				0.735837			1.3354	1.17363
1	161.3	E		sp_v3.0_unigene4974	MA_125631g0010	CCG	0		Kinesin motor domain	0	91.4			-0.864996				-1.02257	-0.643461		-0.572492	-0.663291
1	161.3	E		sp_v3.0_unigene8669	MA_10433321g0010	CCG	0		Protein phosphatase 2C	0	97.9		E	E	E		E	E	E		E	E	E
1	162	E		sp_v3.0_unigene6630	MA_500443g0010	PCG	0		bZIP transcription factor	5.86e-09	82.2		E	E	E		E	E	E		E	E	E
1	162.1	E		sp_v3.0_unigene34308	MA_10223525g0010	PCG	0		RhoGAP family protein	5.36e-159	88.2		E	E	E		E	E	E		0.690079
1	162.1	E		sp_v3.0_unigene36567	MA_44157g0010	PCG	0		DNAJ heat shock family protein	1.78e-135	98.5				0.63				0.717322				0.767124
1	162.6	E		sp_v3.0_unigene11985	MA_585559g0010	PCG	0		Respiratory-chain NADH dehydrogenase 24 Kd subunit	3.21e-94	68.5				-1.23824				-0.851901		-1.19307		-1.43057
1	162.6	E		sp_v3.0_unigene127151	MA_9991417g0010	PCG	0		Ribosomal protein L4/L1 family	2.31e-99	96.3		E	E	E		E	E	E		E	E	E
1	162.6	E		sp_v3.0_unigene16970	MA_90134g0010	PCG	7.3e-131		60S acidic ribosomal protein family	2.25e-32	60.5			-0.628978				-0.668337				-0.587757
1	162.6	E		sp_v3.0_unigene17045	MA_328490g0010	PCG	2.58e-82		terpene synthase 21	0	87.8		E	E	E		1.38579				E	E	E
1	162.6	E		sp_v3.0_unigene17136	MA_127596g0010	PCG	0		Ribosomal protein S4 (RPS4A) family protein	7.79e-172	94.9		E	E	E		E	E	E		-0.624525
1	162.6	E		sp_v3.0_unigene17334	MA_395929g0010	PCG	1.1e-125		thioredoxin family protein	3.08e-13	70.2		E	E	E		E	E	E
1	162.6	E		sp_v3.0_unigene29440	MA_250413g0010	PCG	6.3e-70		Thylakoid soluble phosphoprotein TSP9	2.05e-32	95.4		E	E	E		E	E	E
1	162.6	E		sp_v3.0_unigene4191	MA_924698g0010	PCG	1.32e-120		unknown	0	75.8		E	E	E		E	E	E		E	E	E
1	162.6	E		sp_v3.0_unigene9029	MA_8413579g0010	PCG	0		delta-adaptin	0	87.7		E	E	E		E	E	E		E	E	E
1	162.6	E		sp_v3.0_unigene23223	MA_10266609g0010	PCG	0		Mitochondrial carrier protein	1.23e-07	64		E	E	E		E	E	E
2	75.6	IP		sp_v3.0_unigene109795	MA_186971g0010	CCG	5e-80		UDP-glycosyltransferase family protein	0	93.8		3.28524	3.27686			2.7614	2.56684			3.81416	3.80781
2	75.6	IP		sp_v3.0_unigene128417	MA_138834g0010	CCG	2e-144		aldehyde dehydrogenase family member	0	94.4		0.767699				0.901615				0.633182
2	75.6	IP		sp_v3.0_unigene128486	MA_459495g0010	CCG	1.05e-133		GDSL/SGNH-like Acyl-Esterase family,similar to Arabidopsis thaliana gi|17979149|gb|AAL49770	6.37e-10	84.6		E	E	E		E	E	E
2	75.6	IP		sp_v3.0_unigene18333	MA_9478104g0010	CCG	0		rmlC-like cupin domain-containing	5.42113e-96	99.4			-0.70491				-0.64963			-0.680256	-0.76904
2	75.6	IP		sp_v3.0_unigene29887	MA_699589g0010	CCG	1.61e-135		HSP, similar to Arabidopsis thaliana At2g35795	7.43e-53	79.5		E	E	E		E	E	E		E	E	E
2	75.6	IP		sp_v3.0_unigene33010	MA_43770g0010	CCG	2.19e-106		amino acid permease like	1.88e-78	85.1		E	E	E		E	E	E
2	75.6	IP		sp_v3.0_unigene35076	MA_10434009g0010	CCG	0		AHW42454.1 GA2ox4, partial [Pinus tabuliformis]	0	89.6			0.777251				0.977646			E	E	E
2	75.6	IP		sp_v3.0_unigene4707	MA_4338g0030	CCG	0		steroid 5-alpha-reductase DET2 like	7.91e-76	72.6		E	E	E		E	E	E		E	E	E
2	75.6	IP		sp_v3.0_unigene666	MA_185116g0020	CCG	5e-154		D -box ATP-dependent RNA helicase mitochondrial	0	85.65		E	E	E		E	E	E		-0.625737
2	75.6	IP		sp_v3.0_unigene7070	MA_483025g0010	CCG	1.02e-40		glutathione reductase	0	96.4		E	E	E		E	E	E		E	E	E
2	75.6	IP		sp_v3.0_unigene8165	MA_10285340g0010	CCG	0		uncharacterized protein, Ribosomal protein S5 family protein	1.37e-89	90		E	E	E		E	E	E		E	E	E
2	75.6	IP		sp_v3.0_unigene2831	MA_10131595g0010	CCG	0		EARLY-RESPONSIVE TO DEHYDRATION chloroplastic-like	1.20422e-133	66		E	E	E		E	E	E		E	E	E
2	77	IP		sp_v3.0_unigene9116	MA_45102g0010	PCG	1.47e-111		uncharacterized protein	2.3e-41	90.7		E	E	E		E	E	E		E	E	E
2	77.2	IP		sp_v3.0_unigene521	MA_94590g0010	PCG	2.25e-104		WD40-repeat proten, similar to Arabidopsis thaliana gi|114050625|gb|ABI49462	3.18e-58	89.1		E	E	E		E	E	E		E	E	E
2	77.2	IP		sp_v3.0_unigene7091	MA_10427346g0010	PCG	0		light-harvesting complex 3 isotype chloroplastic	4.23e-91	85.2		E	E	E			-0.620014			-0.745593
2	81.7	E		sp_v3.0_unigene1167	MA_114154g0010	PCG	1.1e-164		Protein of unknown function (DUF1118)	2.98e-63	80.1				-0.738894		E	E	E		-1.41495	-0.743118
2	81.7	E		sp_v3.0_unigene20381	MA_100296g0010	PCG	0		Tetraspanin family protein	1.8e-121	86.2		E	E	E		E	E	E		E	E	E
2	81.7	E		sp_v3.0_unigene17595	MA_10437148g0010	PCG	0		catalase 2	0	98.6			0.62			0.588297	0.553183				1.92448
2	81.7	E		sp_v3.0_unigene35046	MA_83516g0010	PCG	0		unknown	3.68e-137	83.3		E	E	E		E	E	E		E	E	E
2	81.7	E		sp_v3.0_unigene28033	MA_269071g0010	PCG	4.59e-178		unknown	2.56e-74	81		E	E	E		E	E	E		E	E	E
2	81.7	E		sp_v3.0_unigene30559	MA_10427042g0010	PCG	0		RING-variant domain	9.51e-05	78.1		-0.789635	-0.58439			-1.04858	-0.559863			-0.566782	-0.607537
2	82.2	E		sp_v3.0_unigene6308	MA_72754g0010	PCG	7.16e-95		unknown	6.84e-41	98		E	E	E		E	E	E		E	E	E
2	82.6	E		sp_v3.0_unigene38035	MA_10433652g0010	PCG	0		methionine sulfoxide reductase B 1	1.3e-130	82.2		E	E	E		E	E	E		E	E	E
2	82.7	E		sp_v3.0_unigene11933	MA_28209g0010	PCG	0		NAD(P)-binding Rossmann-fold superfamily protein	0	97.6		0.911005	1.05393	0.901531		0.610871	1.06312	0.905605		1.12153	1.04791	0.806219
2	83.3	E		sp_v3.0_unigene182897	MA_10428567g0010	PCG	1.4e-145		Protein of unknown function (DUF679)	2.04e-113	92.5		1.91341	1.91572			1.34101	1.75604			2.48371	2.04683	1.31577
2	83.3	E		sp_v3.0_unigene2835	MA_206687g0010	PCG	0		Late embryogenesis abundant protein	4.37e-119	89.9		E	E	E		E	E	E		E	E	E
2	83.3	E		sp_v3.0_unigene7719	MA_107207g0010	PCG	1.69e-154		Domain of unknown function (DUF3411)	9.7e-106	78.4		E	E	E		E	E	E		0.723417
2	83.3	E		sp_v3.0_unigene11483	MA_10426778g0020	PCG	0		DNAJ heat shock family protein	1.16e-91	99.3		E	E	E		E	E	E		E	E	E
2	83.3	E		sp_v3.0_unigene3323	MA_268229g0010	PCG	0		Integral membrane HPP family protein	9.49e-150	85.8		E	E	E		E	E	E		E	E	E
2	84	E		sp_v3.0_unigene127327	MA_10429797g0010	PCG	3.85e-146		Fructose-bisphosphate aldolase class-I	1.6e-58	90.6		E	E	E		E	E	E		E	E	E
2	84	E		sp_v3.0_unigene23206	MA_72094g0010	PCG	0		Staygreen protein	3.02e-159	86.7		E	E	E		E	E	E		E	E	E
2	84.6	E		sp_v3.0_unigene10696	MA_6091g0010	PCG	6.4e-90		---NA---	6.63e-40	89.9			0.786799			E	E	E			0.926153
2	84.6	E		sp_v3.0_unigene17416	MA_10430016g0010	PCG	0		indole-3-butyric acid response 1	1.97e-90	75.7		E	E	E		E	E	E		E	E	E
2	84.6	E		sp_v3.0_unigene21975	MA_2912g0010	PCG	1.09e-132		---NA---	1.6e-84	81.7		E	E	E		E	E	E
2	85.5	E		sp_v3.0_unigene8898	MA_10435680g0010	PCG	0		Esterase/lipase/thioesterase family protein	6.83e-169	94.8				1.01976				1.25917				0.762551
2	85.6	E		sp_v3.0_unigene126081	MA_120550g0010	PCG	0		Leucine-rich receptor-like protein kinase family protein	1.1e-138	85.5			-2.12148	-1.54755			-1.74239	-1.20425			-2.60652	-1.93584
2	86.2	E		sp_v3.0_unigene11941	MA_215978g0010	PCG	0		Eukaryotic aspartyl protease	0	89.9		-1.13879	-1.36598	-0.929853		-1.02166	-1.48722	-0.798575		-1.36432	-1.24056	-1.19411
2	86.2	E		sp_v3.0_unigene16825	MA_104066g0010	PCG	0		AT hook motif-containing protein	3.35e-129	93.2		E	E	E		E	E	E		0.540618
2	86.2	E		sp_v3.0_unigene353	MA_140175g0010	PCG	0		Protein kinase superfamily protein	0	91.4		-0.843872	-1.17907				-1.25383			-1.10487	-1.08498
2	86.2	E		sp_v3.0_unigene23817	MA_961736g0010	PCG	0.000431		calmodulin-binding protein	1.64e-39	92.1		E	E	E		E	E	E		E	E	E
2	87.3	E		sp_v3.0_unigene118	MA_101453g0010	PCG	1.05e-09		---NA---	9.51e-08	71.3		E	E	E		E	E	E		E	E	E
2	87.3	E		sp_v3.0_unigene126858	MA_218996g0010	PCG	3.7e-128		Oxygen evolving enhancer protein 3 (PsbQ)	4.38e-65	75.9		-0.610908	-0.983395	-1.25707			-1.04487	-0.998897		-1.60103	-0.796825	-1.13063
2	87.3	E		sp_v3.0_unigene128033	MA_19782g0010	PCG	2.35e-19		Thymidine kinase	2.32e-25	84.9		E	E	E		E	E	E		E	E	E
2	87.3	E		sp_v3.0_unigene144008	MA_19731g0010	PCG	3.65e-12		unknown	1.08e-68	91.1		E	E	E		E	E	E		E	E	E
2	87.3	E		sp_v3.0_unigene17500	MA_56506g0010	PCG	0		vesicle associated protein	4.84e-131	88.6		E	E	E		E	E	E		E	E	E
2	87.3	E		sp_v3.0_unigene17509	MA_10436080g0010	PCG	0		dehydroquinate dehydratase, putative / shikimate dehydrogenase, putative	1.81e-07	91.8		0.905061	1.23037	1.36634		0.721725	1.31087	1.41264		1.03727	1.17996	1.12184
2	87.3	E		sp_v3.0_unigene17565	MA_10426048g0020	PCG	1.7e-80		alpha-galactosidase 2	1.63e-94	85.7				0.88309				0.747342		-0.593645		0.948646
2	87.3	E		sp_v3.0_unigene7351	MA_125055g0010	PCG	7.39e-164		MSP (Major sperm protein) domain	9.66e-71	96.7		E	E	E		E	E	E		E	E	E
2	87.3	E		sp_v3.0_unigene7904	MA_10426424g0010	PCG	2.3e-134		Isocitrate dehydrogenase kinase/phosphatase (AceK)	1.34e-05	78.6		-0.860594	-1.20007	-0.889099		-0.834352	-1.13494	-0.726465		-0.888453	-1.27875	-0.947963
2	87.6	E		sp_v3.0_unigene7862	MA_141669g0010	PCG	0		Cytochrome P450 superfamily protein	0	94.8		E	E	E		0.663201		-0.957064				1.50691
2	89.2	E		sp_v3.0_unigene27550	MA_48816g0010	PCG	0		universal stress PHOS32	1.79e-60	65.1			-1.27319			-0.815965	-0.986253				-1.59418	-1.19556
2	89.6	E		sp_v3.0_unigene1568	MA_55076g0010	CCG	1.11e-159		ARF6/8-like	0	77.6		E	E	E		E	E	E		E	E	E
2	90.1	E		sp_v3.0_unigene23775	MA_17061g0010	CCG	0		MEI2-like	0	81.9		E	E	E		E	E	E		E	E	E
2	90.6	E		sp_v3.0_unigene30396	MA_10431443g0010	CCG	0		superoxide dismutase	1.69e-61	74.5			-0.896201	-0.749353			-1.08519	-0.755105			-0.7726	-1.00651
2	125.3	SWG		sp_v3.0_unigene12652	MA_10433175g0010	PCG	0		EF-hand domain	4.48e-105	99.4		E	E	E		E	E	E		E	E	E
2	125.3	SWG		sp_v3.0_unigene32474	MA_102992g0010	PCG	1.02e-14		Myb-like DNA-binding domain	2.91e-166	91.1		E	E	E		E	E	E		E	E	E
2	125.3	SWG		sp_v3.0_unigene20775	MA_119926g0010	PCG	3.89e-111		Tim10/DDP family zinc finger	1.91e-48	100		E	E	E		E	E	E		E	E	E
2	125.3	SWG		sp_v3.0_unigene23224	MA_131563g0020	PCG	2.31e-119		---NA---	1.12e-53	82.7		E	E	E		E	E	E		E	E	E
2	125.3	SWG		sp_v3.0_unigene6636	MA_98576g0010	PCG	8.01e-181		end binding protein 1B	8.68e-168	80.6		E	E	E		E	E	E		E	E	E
2	125.3	SWG		sp_v3.0_unigene15997	MA_30032g0010	PCG	4.33e-134		Ubiquitin family	1.48e-59	98		E	E	E		E	E	E			0.530121
2	130.8	SWG		sp_v3.0_unigene14476	MA_129592g0010	PCG	0		receptor-like protein kinase 2	1.79e-06	57.7		0.816595				0.619217				1.04823	0.525541
2	131.8	SWG		sp_v3.0_unigene22490	MA_19032g0010	PCG	6.86e-102		unknown	3.03e-129	90.4			-2.3549	-1.60447			-2.50903	-1.54196			-1.99077
2	133.1	SWG		sp_v3.0_unigene8841	MA_27441g0010	PCG	4e-56		PREDICTED: glycerophosphodiester phosphodiesterase GDPD1, chloroplastic-like [Elaeis guineensis]	6.62e-17	62.1		-1.08788				-1.75438		0.863591		E	E	E
2	133.3	SWG		sp_v3.0_unigene10960	MA_10434685g0010	PCG	0		Calcineurin-like phosphoesterase	0	100		E	E	E		E	E	E		E	E	E
2	134	SWG		sp_v3.0_unigene6724	MA_234203g0010	CCG	0		oxidoreductase like protein	3.81225e-112	95.3		E	E	E		E	E	E		E	E	E
2	134.4	SWG		sp_v3.0_unigene127279	MA_10427811g0010	PCG	1.3e-178		SRG1-like	1.77433e-150	75.9			-3.33536			E	E	E			-3.09538
3	73.8	E		sp_v3.0_unigene17290	MA_120861g0010	PCG	0		Ribosomal protein S3 family protein	9.32e-161	98.8		E	E	E		E	E	E		E	E	E
3	74.2	E		sp_v3.0_unigene10868	MA_165604g0010	PCG	0		S-adenosyl-L-methionine-dependent methyltransferases superfamily protein	0	98.7		E	E	E		2.94314				-1.55644
3	74.5	E		sp_v3.0_unigene9515	MA_175360g0010	PCG	0		RNA-binding KH domain-containing protein	1.11e-139	77.3		E	E	E		E	E	E		E	E	E
3	75	E		sp_v3.0_unigene18792	MA_98041g0010	PCG	5.44e-13		Translocation protein Sec62	5.7e-09	82.4		E	E	E		E	E	E		E	E	E
3	75	E		sp_v3.0_unigene2872	MA_99015g0010	PCG	0		---NA---	0	83.4		E	E	E		0.963864	-0.647573			E	E	E
3	75	E		sp_v3.0_unigene31740	MA_10436746g0010	PCG	0		alpha/beta-Hydrolases superfamily protein	8.98e-161	96.6		E	E	E		E	E	E		E	E	E
3	75	E		sp_v3.0_unigene97367	MA_72133g0010	PCG	8.8e-82		CCAAT-binding transcription factor (CBF-B/NF-YA) subunit B	8.73e-28	98.3		-0.663988	-0.879119	-0.668973			-0.935089			-0.923406	-0.804252	-0.751846
3	75.4	E		sp_v3.0_unigene25251	MA_109119g0010	PCG	0		4-coumarate:CoA ligase 3	8.25e-141	96.4		E	E	E		-0.669483		0.815225		E	E	E
3	75.7	E		sp_v3.0_unigene17250	MA_124140g0010	PCG	0		chloroplast heat shock protein 70-2	0	91.7		E	E	E		E	E	E		E	E	E
3	75.7	E		sp_v3.0_unigene17801	MA_131015g0020	PCG	1.31e-112		RAB GTPase homolog H1E	7.66e-45	97.6		E	E	E		E	E	E				-0.641872
3	75.7	E		sp_v3.0_unigene27952	MA_1548g0010	PCG	0		calmodulin-binding family protein	0	85		-0.736945	-0.633094			-0.65318	-0.630844			-0.816537	-0.633475
3	75.7	E		sp_v3.0_unigene10876	MA_73698g0010	PCG	2.31e-137		Uncharacterised protein	1.23e-53	86.5		E	E	E		E	E	E		E	E	E
3	75.7	E		sp_v3.0_unigene30028	MA_10266950g0010	PCG	1.22e-108		zinc finger (C3HC4-type RING finger) family protein	1.3e-45	78		E	E	E		E	E	E		E	E	E
3	76.4	E		sp_v3.0_unigene34116	MA_15852g0010	PCG	0		phenylalanine ammonia-lyase 2	2.7e-64	79.4		0.784534	1.87601	1.45738		1.33178	1.67309	2.01029			2.01189	0.904432
3	76.6	E		sp_v3.0_unigene3609	MA_10427159g0010	CCG	0		RNA polymerase II subunit B1 CTD phosphatase RPAP2 homolog	5.79e-103	64.4		E	E	E		E	E	E		E	E	E
3	76.8	E		sp_v3.0_unigene37789	MA_10430651g0010	PCG	0		PHD finger ALFIN-LIKE 4	3.67e-124	82.3		E	E	E		E	E	E			0.537162
3	77.7	E		sp_v3.0_unigene17717	MA_10428223g0010	PCG	0		mitogen-activated protein kinase 1	0	97		E	E	E		E	E	E		E	E	E
6	32.9	SWG		sp_v3.0_unigene127212	MA_10426529g0010	PCG	4.69e-111		succinate dehydrogenase 5	1.03e-47	92		E	E	E		E	E	E		E	E	E
6	32.9	SWG		sp_v3.0_unigene131072	MA_10434621g0010	PCG	4e-103		Ribosomal protein L32e	7.95e-50	91.4		-0.662546	-0.600591			E	E	E		-0.886633	-0.863718	-0.778446
6	34.3	SWG		sp_v3.0_unigene137316	MA_27147g0010	PCG	3.93e-153		Tetratricopeptide repeat (TPR)-like superfamily protei	8.59e-07	62		E	E	E		E	E	E		-1.37008
6	34.4	SWG		sp_v3.0_unigene6217	MA_122962g0010	PCG	0		Transmembrane amino acid transporter family protein	0	89.4		E	E	E		E	E	E				-3.43108
6	36.7	SWG		sp_v3.0_unigene2978	MA_10435830g0010	PCG	0		citrate synthase 2	1.55e-164	88		E	E	E		E	E	E			0.679713
6	40.7	SWG		sp_v3.0_unigene210321	MA_8217282g0010	PCG	3.23e-156		unknown	1.16e-85	95		E	E	E		E	E	E		E	E	E
6	41.1	SWG		sp_v3.0_unigene1862	MA_10428976g0010	CCG	0		PLAC8 family protein	0	67.7		0.781465				0.563261				1.00757	0.672445
6	42.1	SWG		sp_v3.0_unigene10291	MA_63764g0010	PCG	0		Eukaryotic translation initiation factor 3 subunit 7 (eIF-3)	0	84.6		E	E	E		E	E	E		E	E	E
6	42.1	SWG		sp_v3.0_unigene11924	MA_79336g0010	PCG	0		unknown	2.89e-78	86.7		E	E	E		E	E	E		E	E	E
6	42.1	SWG		sp_v3.0_unigene126822	MA_417026g0010	PCG	3.9e-118		Isochorismatase family	1.49e-82	86				0.627249				0.745894			0.627475
6	42.1	SWG		sp_v3.0_unigene13931	MA_694407g0010	PCG	5.9e-173		appr-1-p processing enzyme family protein	1.39e-67	85.5		E	E	E		E	E	E		E	E	E
6	42.1	SWG		sp_v3.0_unigene20627	MA_23219g0010	PCG	0		PLAC8 family protein	8.1e-104	92		E	E	E				-0.649001				-0.585649
6	42.1	SWG		sp_v3.0_unigene11744	MA_5195g0010	PCG	7.75e-15		Fasciclin domain	1.03e-57	50.9		E	E	E		E	E	E
6	42.1	SWG		sp_v3.0_unigene16972	MA_10434967g0010	PCG	0		RAB GTPase homolog A1F	2.39e-148	100		E	E	E		E	E	E		E	E	E
6	42.1	SWG		sp_v3.0_unigene6079	MA_10430766g0010	PCG	0		Apolipophorin-III precursor (apoLp-III)	1.34e-87	85.5			-0.831053	-0.920358			-1.00566	-0.949308			-0.667122	-0.936864
6	42.5	SWG		sp_v3.0_unigene46880	MA_113075g0010	PCG	0		Ribosomal protein S11	4.36e-78	90.7		E	E	E		E	E	E		E	E	E
6	42.9	SWG		sp_v3.0_unigene210326	MA_4442g0010	PCG	0		acyl-CoA oxidase 3	0	91.2		0.975411	1.19547			0.697271	1.1008			1.22227	1.27683
6	44.9	SWG		sp_v3.0_unigene209193	MA_12029g0010	PCG	0		Ribosomal protein L18ae/LX family protein	2.12e-125	98.3			-0.616271			E	E	E		-0.62234	-0.762267	-0.715521
6	44.9	SWG		sp_v3.0_unigene26643	MA_36317g0010	PCG	2.69e-63		Casein kinase substrate phosphoprotein PP28	4.91e-08	100		E	E	E			-0.630095			E	E	E
6	44.9	SWG		sp_v3.0_unigene8459	MA_10436976g0010	PCG	0		F-box family protein	8.07e-114	85.7		E	E	E			-0.640232					-0.804706
6	44.9	SWG		sp_v3.0_unigene34382	MA_936985g0010	PCG	1.3e-96		---NA---	7.1e-53	91.7		E	E	E		E	E	E		E	E	E
6	48.1	SWG		sp_v3.0_unigene26801	MA_118216g0010	PCG	0		Glycosyl transferase family 8	0	91.8		E	E	E		E	E	E		E	E	E
6	48.7	SWG		sp_v3.0_unigene93563	MA_7897615g0010	PCG	0		UDP-glucoronosyl and UDP-glucosyl transferase	1.2e-147	79.3		E	E	E				0.591147		E	E	E
6	111.6	E		sp_v3.0_unigene127401	MA_121360g0010	PCG	1.59e-166		RNA-binding (RRM/RBD/RNP motifs) family protein	2.46e-55	63.1		E	E	E		E	E	E		E	E	E
6	111.6	E		sp_v3.0_unigene18249	MA_62177g0010	PCG	0		Phosphofructokinase family protein	3.83e-145	90.9			0.788756	0.775128			0.696805			0.901992	0.859053	1.13944
6	111.6	E		sp_v3.0_unigene34489	MA_10429833g0010	PCG	0		Protein of unknown function (DUF3529)	2.34e-172	94.4			-1.2236	-1.15256			-1.0783				-1.60691	-1.58424
6	112	E		sp_v3.0_unigene23234	MA_10264676g0010	PCG	5e-64		---NA---	1.27e-42	85.9		1.00227	1.2813				1.10017	1.07597		1.48874	1.39256
6	112.1	E		sp_v3.0_unigene5915	MA_2854g0010	PCG	7.4e-96		Breast carcinoma amplified sequence 2 (BCAS2)	2.77e-24	65.8		E	E	E		E	E	E		E	E	E
6	112.9	E		sp_v3.0_unigene2749	MA_213048g0010	PCG	2.2e-153		Histone superfamily protein	2.14e-31	65.6			-1.99177				-2.33577	-2.33663			-1.37629
6	113.5	E		sp_v3.0_unigene23240	MA_14341g0010	PCG	8.6e-113		Protein of unknown function (DUF581)	8.57e-66	67.6				-2.37614			-1.92284	-2.53638
6	113.8	E		sp_v3.0_unigene16048	MA_865g0010	PCG	0		Sec14p-like phosphatidylinositol transfer family protein	2.75e-158	88.2		E	E	E		E	E	E		E	E	E
6	115	E		sp_v3.0_unigene126925	MA_5176g0010	PCG	0		Myo-inositol-1-phosphate synthase	0	94.2			-0.740142				-0.714705			-0.588322	-0.83783	-0.929325
6	115	E		sp_v3.0_unigene30267	MA_101663g0010	PCG	5.5e-19		Oligosaccaryltransferase	1.45e-19	100			-0.859454				-1.42447			E	E	E
6	115	E		sp_v3.0_unigene34074	MA_10433939g0010	PCG	0		RING/FYVE/PHD zinc finger superfamily protein	1.68e-167	86.5		E	E	E		E	E	E		E	E	E
6	115.5	E		sp_v3.0_unigene16140	MA_10429397g0010	PCG	2.41e-23		S-adenosyl-L-methionine-dependent methyltransferases superfamily protein	7.62e-07	92.3		E	E	E		E	E	E		E	E	E
6	115.5	E		sp_v3.0_unigene16221	MA_10436501g0010	PCG	1.8e-147		unknown	5.71e-63	98.1			-0.666987			E	E	E			-0.841154
6	115.5	E		sp_v3.0_unigene17856	MA_39567g0020	PCG	1.69e-08		---NA---	1.31e-66	86.2		E	E	E		E	E	E		E	E	E
6	115.5	E		sp_v3.0_unigene205757	MA_62407g0010	PCG	1.02e-166		ATPase family	4.64e-88	99.2		E	E	E		E	E	E				1.3135
6	115.5	E		sp_v3.0_unigene27539	MA_10433186g0010	PCG	0		Ribonuclease T2 family	1.58e-155	93.3		-1.69171	-2.03131	-0.845664		-1.54525	-2.26289	-1.14331		-1.87334	-1.78135	-0.689625
6	115.5	E		sp_v3.0_unigene7776	MA_97909g0010	PCG	1.76e-05		DNA binding	4.27e-45	88		E	E	E		E	E	E		E	E	E
6	117.1	E		sp_v3.0_unigene15038	MA_56313g0010	CCG	1.21e-14		NYN domain	0	70.3		E	E	E		E	E	E		E	E	E
6	117.1	E		sp_v3.0_unigene26690	MA_11516g0010	CCG	0		Putative zinc finger motif, C2HC5-type	8.68535e-98	68.5		E	E	E		E	E	E		E	E	E
6	117.1	E		sp_v3.0_unigene8381	MA_10428543g0010	CCG	0		DEAD-box ATP-dependent RNA helicase 8	0	97.4		E	E	E		E	E	E		E	E	E
6	117.1	E		sp_v3.0_unigene8468	MA_14707g0010	CCG	1.18e-08		ATP-dependent zinc metalloprotease FTSH chloroplastic	0	88.85				-2.76647				-2.2267		E	E	E
6	117.1	E		sp_v3.0_unigene1718	MA_294189g0010	CCG	0		putative starch synthase	0	100		E	E	E		0.827162					0.529599
6	117.3	E		sp_v3.0_unigene3531	MA_25056g0010	CCG	0		NAP1-like protein	3.93168e-113	100		-0.813167				E	E	E		-1.17804
6	117.9	E		sp_v3.0_unigene22292	MA_264971g0010	CCG	5e-163		ATAF1-like protein, partial [Picea mariana]	3.04196e-172	97.2		1.96418	2.6883	1.52621		1.93186	2.74843	2.09572		1.99577	2.63454	0.952179
6	118.4	E		sp_v3.0_unigene6238	MA_1881g0010	CCG	0		acyl-coenzyme A oxidase peroxisomal	0	82		1.19045	0.740009			1.27823	0.751207			1.05316	0.729654
6	118.9	E		sp_v3.0_unigene143235	MA_10113463g0010	CCG	3.32e-142		unknown, similar to Arabidopsis thaliana At1g74640	2.27e-65	96.2		E	E	E		E	E	E		E	E	E
6	119.4	E		sp_v3.0_unigene6836	MA_181986g0010	CCG	0		Myb-like DNA-binding domain	0	96			-0.686844				-0.539043			-0.909813	-0.882509	-0.681077
6	119.7	E		sp_v3.0_unigene126954	MA_24782g0010	CCG	9.39e-110		60S ribosomal L36-2-like	2.94537e-60	92.35		E	E	E		E	E	E		E	E	E
6	119.7	E		sp_v3.0_unigene12738	MA_9996g0010	CCG	5e-81		ricin B-like lectin	2.06e-30	73.6		E	E	E		E	E	E		-0.551239
6	119.7	E		sp_v3.0_unigene20354	MA_103386g0010	CCG	4e-92		ATAF1-like protein, partial [Picea mariana]	6.89e-136	85.4		1.72646	2.25389	1.31901		1.61176	2.81262	2.65747		1.83091	1.8138
6	119.7	E		sp_v3.0_unigene27482	MA_7719740g0010	CCG	2.05e-134		ABK24195.1 unknown [Picea sitchensis]	0	99.6		-0.830741	-1.23985	-0.662123		-0.939987	-1.11911	-0.662922		-0.726311	-1.35854	-0.709115
6	121.1	E		sp_v3.0_unigene22913	MA_16728g0010	CCG	0		transcription factor Trihelix family	2.19134e-89	63			0.599804				0.54743				0.646344
6	125.2	E		sp_v3.0_unigene34892	MA_6622g0010	CCG	7.47e-21		unknown	4.86e-08	79.9		E	E	E		E	E	E		E	E	E
6	125.7	E		sp_v3.0_unigene15800	MA_942991g0010	CCG	7e-13		EFTu, similar to Arabidopsis thaliana At4g20360	0	86.7		-0.549333	-0.602395				-0.658898			-1.02279
6	125.7	E		sp_v3.0_unigene36222	MA_10430642g0020	CCG	0.001		beta-fructofuranosidase like	3.52075e-63	72.7		0.600697	0.951422			0.621786	0.671377			0.579966	1.23342	0.60033
6	125.7	E		sp_v3.0_unigene5668	MA_10436166g0010	CCG	8.26e-94		aspartyl/glutamyl-tRNA amidotransferase subunit A-like	0	80.6		E	E	E		E	E	E		E	E	E
6	125.9	E		sp_v3.0_unigene96752	MA_86256g0010	PCG	2.24e-62		ATAF1-like protein, partial [Picea mariana]	3.54e-115	79.9		2.15369	2.00629	1.00342		1.80825	1.93484	1.55942		2.40475	2.06321
6	125.9	E		sp_v3.0_unigene11986	MA_199901g0010	PCG	8e-131		unknown, similar to similar to Arabidopsis thaliana At1g18720	7.46e-133	98.5		0.524181	0.555976				0.577242			0.695264	0.536248
6	126	E		sp_v3.0_unigene1042	MA_123230g0010	PCG	0		polymerase histidinol phosphatase	0	68.25		E	E	E		E	E	E		-0.698123
6	126.6	E		sp_v3.0_unigene208963	MA_10431834g0010	PCG	8.23e-28		Translation initiation factor IF2/IF5	1.4e-09	94.8		E	E	E		E	E	E		E	E	E
6	126.6	E		sp_v3.0_unigene30362	MA_138328g0010	PCG	2.4e-88		---NA---	2.28e-35	90.1		-0.556905	-0.704288			-0.532629	-0.521721			-0.584766	-1.10748	-0.660552
6	126.6	E		sp_v3.0_unigene9511	MA_140162g0010	PCG	0		---NA---	6.65e-119	83.6		0.976638	0.901972			0.754349	0.678182			1.15487	1.08625
6	127.2	E		sp_v3.0_unigene6288	MA_35925g0020	PCG	0		unknown	0	88.9		E	E	E		E	E	E		E	E	E
6	127.2	E		sp_v3.0_unigene10286	MA_96911g0010	PCG	0		Core histone	4.47e-119	82.7			-0.796695	-0.828919			-0.909146				-0.650203	-1.04223
6	127.3	E		sp_v3.0_unigene10376	MA_3262g0010	PCG	0		5'-AMP-activated protein kinase beta-2 subunit protein	5.16e-152	96.4			0.511886			0.599125					0.629346
6	127.3	E		sp_v3.0_unigene9567	MA_8334000g0010	PCG	1.93e-156		PPIC-type PPIASE domain	1.63e-65	99.07		E	E	E			-0.69381			E	E	E
6	127.6	E		sp_v3.0_unigene12031	MA_98889g0010	PCG	0		RNA recognition motif. (a.k.a. RRM, RBD, or RNP domain)	4.73e-83	99.3		E	E	E				0.628938		E	E	E
6	127.6	E		sp_v3.0_unigene163544	MA_82655g0010	PCG	1.03e-75		Cytochrome b5-like Heme/Steroid binding domain	7.45e-29	72.1		E	E	E		E	E	E		E	E	E
6	127.6	E		sp_v3.0_unigene19244	MA_17028g0010	PCG	0		WD domain, G-beta repeat	0	99.4		E	E	E		E	E	E		E	E	E
6	128.5	E		sp_v3.0_unigene30305	MA_879696g0010	PCG	9.89e-109		unknown	1.02e-50	95.2		E	E	E		E	E	E		E	E	E
6	128.5	E		sp_v3.0_unigene6691	MA_10430485g0010	PCG	0		---NA---	2.45e-97	96.3		E	E	E		E	E	E		E	E	E
6	128.9	E		sp_v3.0_unigene18509	MA_63657g0010	PCG	8.75e-29		LSM domain	1.76e-13	100		E	E	E		E	E	E
6	129.7	E		sp_v3.0_unigene95230	MA_19634g0010	PCG	1.71e-77		bZIP transcription factor	1.27e-25	91.9		E	E	E		E	E	E		E	E	E
6	130.4	E		sp_v3.0_unigene17832	MA_10020g0010	PCG	0		Pollen allergen	2.59e-155	86.6		E	E	E		E	E	E				2.0284
6	130.8	E		sp_v3.0_unigene189066	MA_10437078g0010	PCG	0		alanine:glyoxylate aminotransferase 2	8.39e-146	97.3		E	E	E		E	E	E		E	E	E
6	130.8	E		sp_v3.0_unigene23051	MA_98205g0010	PCG	0		F-box family protein	0	87.6		0.700877				E	E	E		0.873133
6	130.8	E		sp_v3.0_unigene36722	MA_120172g0010	PCG	4.6e-56		Splicing factor 3B subunit 10 (SF3b10)	1.25e-24	100			-0.716536	-0.759106			-0.850906			-0.547019	-0.555213	-0.988644
6	131.1	E		sp_v3.0_unigene4021	MA_137415g0010	PCG	4.9e-96		NAC domain containing protein 25	1.28e-31	78.7		1.42873	2.07988			1.2287	2.40315			1.60074	1.81454	2.597
6	131.3	E		sp_v3.0_unigene2238	MA_155697g0010	PCG	6.72e-28		---NA---	5.67e-10	73.2		E	E	E		E	E	E
6	131.9	E		sp_v3.0_unigene210358	MA_10429805g0030	PCG	8.86e-108		Ribosomal protein S4/S9 N-terminal domain	8.9e-94	90.4		E	E	E		E	E	E		-0.718477
6	131.9	E		sp_v3.0_unigene29556	MA_219331g0010	PCG	0		unknown	0	96.2				-0.591612		E	E	E		E	E	E
6	132	E		sp_v3.0_unigene1220	MA_736980g0010	PCG	0		Armadillo/beta-catenin-like repeat	0	92.5		E	E	E		-0.836886						0.996945
6	132	E		sp_v3.0_unigene126785	MA_10426681g0010	PCG	1.58e-85		Major intrinsic protein	2.19e-32	88.6		-1.53584	-1.77773	-1.19226		-1.5237	-2.17325	-0.923638		-1.55764	-1.16523	-1.27104
6	132	E		sp_v3.0_unigene29917	MA_268790g0010	PCG	1.25e-07		---NA---	1.27e-75	85.9		2.0693	1.87577			1.79973	1.60781			2.29115	2.12589
6	132	E		sp_v3.0_unigene30110	MA_10278819g0010	PCG	7.7e-110		Ubiquitin-conjugating enzyme	1.2e-46	85.7		E	E	E		E	E	E				-0.755292
6	132	E		sp_v3.0_unigene759	MA_45916g0010	PCG	0		Translation elongation factor EF1B	0	89.6		E	E	E		E	E	E		-0.533197
6	132	E		sp_v3.0_unigene8180	MA_10428889g0010	PCG	0		similar to outer membrane protein.	0	96.6		E	E	E		E	E	E		E	E	E
6	132	E		sp_v3.0_unigene94193	MA_129986g0010	PCG	3.73e-50		RNA-binding (RRM/RBD/RNP motifs) family protein	8.48e-21	77.5		E	E	E		E	E	E		E	E	E
6	132	E		sp_v3.0_unigene94658	MA_287080g0010	PCG	1.26e-133		RNA-binding (RRM/RBD/RNP motifs) family protein	9.34e-10	78.9		E	E	E		E	E	E		E	E	E
6	132	E		sp_v3.0_unigene18689	MA_9307243g0010	PCG	0		acyl-transferase family protein	0	95.8		-1.86203	-1.3701	-1.10422		-2.14667	-1.39762	-0.877348		-1.6197	-1.33172	-1.32388
6	132	E		sp_v3.0_unigene37742	MA_915221g0010	PCG	0		Pollen allergen	1.53e-138	88.6			-2.72059				-2.88224			E	E	E
6	132	E		sp_v3.0_unigene23688	MA_115613g0010	PCG	1.01e-138		Transducin/WD40 repeat-like superfamily protein	1.01e-62	89.7		E	E	E		0.70806				-0.686613
6	133.2	E		sp_v3.0_unigene987	MA_10430198g0010	PCG	1.31e-08		unknown	6.98e-142	84.3		E	E	E		E	E	E		E	E	E
6	133.2	E		sp_v3.0_unigene7260	MA_10155777g0010	PCG	0		Protein of unknown function (DUF1282)	1.59e-99	83.6		E	E	E		E	E	E		E	E	E
6	134.4	E		sp_v3.0_unigene12283	MA_10437231g0010	PCG	1.25e-180		Protein of unknown function (DUF632)	0	78		E	E	E		E	E	E		0.533462
6	134.4	E		sp_v3.0_unigene18634	MA_9055473g0010	PCG	0		Haloacid dehalogenase-like hydrolase (HAD) superfamily protein	0	69.3		1.55278	1.52272	1.31552		1.34413	1.4464	1.15328		1.76668	1.59413	1.53696
6	135.8	E		sp_v3.0_unigene17528	MA_15246g0010	PCG	0		Zinc finger, C3HC4 type (RING finger)	2.77e-116	87.8		0.728092	1.26125	0.757347			1.35237	1.20864		0.987572	1.19984
6	139.2	E		sp_v3.0_unigene7527	MA_10434130g0010	PCG	0		Protein of unknown function (DUF2968)	1.13e-160	82.3		E	E	E		E	E	E		0.530108
6	141.6	E		sp_v3.0_unigene10892	MA_10429538g0010	PCG	0		Polyketide cyclase / dehydrase and lipid transport	4.46e-123	97.3		-0.862775	-0.724055				-0.57692			-1.36896	-0.89351	-0.878372
6	141.6	E		sp_v3.0_unigene1140	MA_455989g0010	PCG	7.23e-26		Ubiquitin family	4.96e-06	84.4		E	E	E		E	E	E				-0.583801
6	141.6	E		sp_v3.0_unigene18104	MA_86745g0010	PCG	0		Thioredoxin	5.41e-109	98.2			-1.01524			-0.602272	-1.00491				-1.02305
6	141.6	E		sp_v3.0_unigene202138	MA_5692971g0010	PCG	4.6e-106		---NA---	5.56e-53	95.5		-1.25424	-1.40389	-1.22763		-1.03868	-1.57568	-1.41087		-1.52817	-1.17044	-1.09894
6	141.6	E		sp_v3.0_unigene2670	MA_10436623g0010	PCG	0		Transcription initiation factor IIF, alpha subunit (TFIIF-alpha)	2.14e-100	91.1		E	E	E		E	E	E		E	E	E
6	141.6	E		sp_v3.0_unigene28149	MA_842040g0010	PCG	0		protein kinase family protein	1.13e-153	94.4		E	E	E		E	E	E				-0.652131
6	141.6	E		sp_v3.0_unigene29496	MA_10430689g0020	PCG	2.07e-67		Splicing factor, CC1-like	2.45e-22	72.9		E	E	E		E	E	E		E	E	E
6	141.6	E		sp_v3.0_unigene34060	MA_10433807g0010	PCG	0		Multicopper oxidase	1.48e-108	81.1		5.78771				4.78856				6.08621
6	141.6	E		sp_v3.0_unigene34081	MA_104063g0010	PCG	0		Zinc finger, C3HC4 type (RING finger)	2.34e-113	72.1		0.630812				E	E	E		0.971347	0.506979
6	141.6	E		sp_v3.0_unigene36520	MA_134293g0010	PCG	3e-89		Cleavage site for pathogenic type III effector avirulence factor Avr	3.4e-40	77.1		2.17322	2.6438	0.951389		2.17129	2.73075	1.0294		2.17426	2.58195	0.805007
6	141.6	E		sp_v3.0_unigene5633	MA_10433954g0010	PCG	6.56e-97		F-box protein 2	4.96e-42	81.1		E	E	E		E	E	E		E	E	E
6	142.2	E		sp_v3.0_unigene40516	MA_745622g0010	PCG	0		phosphoglycerate kinase	0	99.1		2.40481	2.85551	-1.21894		1.61972	3.16262	-2.15559		3.296	2.60047	1.12718
6	142.2	E		sp_v3.0_unigene931	MA_10435272g0010	PCG	2.42e-45		Cyclin family protein	0	85.1		E	E	E		E	E	E		E	E	E
6	152	SWG		sp_v3.0_unigene7918	MA_13110g0010	PCG	0		calcium-dependent protein kinase 6	2.5e-176	97.7		E	E	E		E	E	E		E	E	E
6	153.5	SWG		sp_v3.0_unigene10975	MA_10426170g0010	PCG	0		sphingoid base hydroxylase 1	2.37e-156	87.2		E	E	E		E	E	E		E	E	E
6	154	SWG		sp_v3.0_unigene18240	MA_10436145g0010	CCG	3e-41		F-box kelch-repeat At5g15710-like	0	49.75		-1.96994	-2.25594	-2.00331		-1.77686	-1.96894	-1.57435			-2.78141	-2.44109
6	154	SWG		sp_v3.0_unigene22702	MA_10434415g0010	CCG	1e-20		microtubule-associated RP EB family member	2.68543e-139	68.35			-0.747851			E	E	E			-0.928971
6	154	SWG		sp_v3.0_unigene32084	MA_10429904g0010	CCG	4e-85		ABK22325.1 unknown [Picea sitchensis]	1.56689e-71	83		2.30717	1.65044	-0.662346		1.84024	1.46002			2.8137	1.89369	-1.08367
6	154	SWG		sp_v3.0_unigene6593	MA_10230764g0010	CCG	8e-17		ABR17176.1|unknown [Picea sitchensis]	6.1607e-135	64.25		-2.03548	-1.84935	-2.56821		-2.36343	-1.79649	-2.25106		-1.43144	-1.94566	-2.69491
6	154	SWG		sp_v3.0_unigene73878	MA_131587g0010	CCG	0		chlorophyll a b-binding	8.80491e-161	98.35		-0.613533		-0.951465			-0.619489			-1.61127		-0.76673
6	154	SWG		sp_v3.0_unigene86259	MA_853405g0010	CCG	1.91e-32		hypothetical protein [Pinus taeda]	3.0779e-39	71.7		2.41386	2.97601			2.11491	2.7108			2.85615	3.17856
6	154	SWG		sp_v3.0_unigene22630	MA_248791g0010	CCG	2e-113		unknown [Picea sitchensis]ABK23762.1	1.56463e-149	100		0.609107	0.600678				0.6769			0.969142		1.57622
6	154	SWG		sp_v3.0_unigene11868	MA_10430772g0010	CCG	0		PREDICTED: citrate synthase, mitochondrial [Amborella trichopoda]	0	94		E	E	E		E	E	E		E	E	E
6	154	SWG		sp_v3.0_unigene18288	MA_962052g0010	CCG	0		PREDICTED: haloacid dehalogenase-like hydrolase domain-containing protein 3 [Prunus mume]	1.67e-120	84.9		1.23925	1.3337			1.6375	1.16528				1.54819
6	154	SWG		sp_v3.0_unigene8089	MA_409389g0010	CCG	0		hypothetical protein 0_18261_01, partial	4.6e-74	92.5		E	E	E		E	E	E		E	E	E
6	154	SWG		sp_v3.0_unigene13063	MA_10426138g0010	CCG	1.23e-117		dihydropyrimidinase isoform	1.1e-143	91.4		-0.925551	-1.72632	-1.87005		-1.13665	-1.84739	-1.76467		-0.81934	-1.48677	-1.35373
6	154	SWG		sp_v3.0_unigene17935	MA_10433955g0020	CCG	2e-98		magnesium-protoporphyrin IX monomethyl ester [oxidative] chloroplastic	3.15218e-172	92		E	E	E		E	E	E		-1.15654	-0.566313
6	154	SWG		sp_v3.0_unigene5833	MA_122748g0010	CCG	8e-88		Glutaredoxin	0	99.2		0.947828	0.845047			0.741416	0.624816			1.12391	1.02916
6	183.4	SWG		sp_v3.0_unigene12253	MA_1012053g0010	PCG	0		tubby like protein 7	4.1e-157	91.8		E	E	E		E	E	E		E	E	E
8	140.8	LL		sp_v3.0_unigene21297	MA_184192g0010	PCG	0		tubulin alpha-2 chain	0	92.6		-0.594308	-1.28079	-0.967172		-0.732962	-1.45693	-1.04498			-1.02651
8	142.4	LL		sp_v3.0_unigene7278	MA_68801g0010	PCG	0		unknown [Picea sitchensis]ADE75945.1	2.66583e-64	100		E	E	E		E	E	E		E	E	E
8	142.4	LL		sp_v3.0_unigene12232	MA_52380g0010	PCG	0		UDP-glucuronate 4-epimerase 3	0	86.2			0.745873	0.756547			0.718909	0.728533		0.609608	0.770015	0.79456
8	142.4	LL		sp_v3.0_unigene11894	MA_10432109g0010	PCG	0		WD40 repeat containing protein	2.93e-108	99.4		E	E	E		E	E	E		-0.525352
8	143	LL		sp_v3.0_unigene10846	MA_10435810g0010	CCG	0		cinnamoyl- reductase 2	7.93367e-140	79.75		-0.572389	-0.901183	-0.630897			-0.778705	-0.755658		-0.67963	-1.00243	-0.742981
8	143.4	LL		sp_v3.0_unigene13707	MA_107074g0010	PCG	3e-117		F-box At5g51380-like	1.29681e-180	77.8		-0.765778				-0.712197				-0.813588
8	143.4	LL		sp_v3.0_unigene17253	MA_10432221g0010	PCG	8e-50		adenine phosphoribosyltransferase like	6.47166e-51	94.15			-0.595121				-0.717208					-0.715798
8	143.4	LL		sp_v3.0_unigene26866	MA_10426020g0010	PCG	1.98e-80		Zinc-finger of C2H2 type	7.29e-33	96.6		E	E	E		E	E	E		E	E	E
8	143.4	LL		sp_v3.0_unigene4449	MA_175759g0010	PCG	0		PREDICTED: CCR4-NOT transcription complex subunit 3-like isoform X1 [Nelumbo nucifera]	3.01e-19	72.1		E	E	E		E	E	E		E	E	E
8	143.4	LL		sp_v3.0_unigene896	MA_10386237g0010	PCG	0		PREDICTED: carbamoyl-phosphate synthase large chain, chloroplastic-like [Nelumbo nucifera]	6.6e-57	72.5		E	E	E		E	E	E		E	E	E
8	143.4	LL		sp_v3.0_unigene26050	MA_10431633g0010	PCG	5e-14		ADE77033.1 unknown [Picea sitchensis]	7.03179e-142	71.45		-1.04274	-1.2626	-0.916631		-0.982026	-1.18532	-0.81685		-1.10412	-1.34885	-1.11332
8	144.7	LL		sp_v3.0_unigene7190	MA_10296151g0010	PCG	0		Carboxylesterase family	0	92.9		-1.56012	-2.46392	-1.32655			-2.67486			-1.46018	-2.41195	-1.45221
8	145.3	LL		sp_v3.0_unigene61649	MA_17691g0010	PCG	3.2e-113		Leucine-rich repeat protein kinase family protein	9.95e-06	68.6		-0.896584	-0.895836				-0.929169			-1.51723	-0.831214
9	118.8	SWG		sp_v3.0_unigene7222	MA_10428606g0010	PCG	4.18e-09		SC35-like splicing factor 30A	1.27e-95	74.9		E	E	E		E	E	E		E	E	E
9	119.8	SWG		sp_v3.0_unigene127551	MA_135972g0010	PCG	2.49e-06		acyl-CoA-binding protein 6	1.21e-52	98.8		E	E	E		E	E	E		E	E	E
9	120.2	SWG		sp_v3.0_unigene10848	MA_151196g0020	PCG	5.1e-107		Cytidylyltransferase	1.79e-16	65.1		E	E	E		E	E	E		E	E	E
9	121.6	SWG		sp_v3.0_unigene13672	MA_83273g0010	PCG	9.51e-73		Response regulator receiver domain	0	89.5		E	E	E		E	E	E		E	E	E
9	122.4	SWG		sp_v3.0_unigene3494	MA_10429563g0010	PCG	0		Protein kinase domain	6.62e-155	98.2			-0.583728	-0.554914		E	E	E			-0.713364	-0.7017
9	124.7	SWG		PabiesFT4pr-2046	MA_720135g0010	CCG	5.01e-145		flowering locus T-like/terminal flower1-like protein [Picea abies]	9.06e-53	97.8		E	E	E		E	E	E		E	E	E
9	125.9	SWG		sp_v3.0_unigene70141	MA_85817g0010	CCG	9.63e-49		ABR17444.1 unknown [Picea sitchensis]	1.62824e-117	98.8		E	E	E		1.67862	1.42868	1.49808		E	E	E
9	126.3	SWG		sp_v3.0_unigene38053	MA_3650g0010	CCG	0		CAB06080.1 porin [Picea abies]	0	94.9		-1.22278	-0.98298			-1.09261	-1.35523			-1.34684
9	126.3	SWG		sp_v3.0_unigene36841	MA_19215g0010	CCG	0		---NA---	---NA---	---NA---			-1.75238	-1.43627			-2.22064	-1.47148		1.13828	-1.08804
9	126.6	SWG		sp_v3.0_unigene8247	MA_10435919g0010	CCG	0		phospholipase A(1) LCAT3 isoform X1	7.06042e-145	77.2		E	E	E		E	E	E		E	E	E
9	127.1	SWG		sp_v3.0_unigene12258	MA_50214g0010	CCG	0		AT-hook motif nuclear-localized protein-like	1.53083e-34	75.3		E	E	E		E	E	E			0.563088
9	127.2	SWG		0276-A13-934	MA_10436196g0010	CCG	9e-108		UDP-glycosyltransferase	0	59.8		E	E	E		E	E	E		E	E	E
9	127.2	SWG		sp_v3.0_unigene30750	MA_108756g0010	CCG	8.35e-65		NRT3 family	1.41927e-122	70.15			-1.82644	-1.72157			-1.65201	-1.85979			-1.98437	-1.8011
9	127.5	SWG		sp_v3.0_unigene182972	MA_10435879g0010	PCG	4.62e-145		NAD(P)-binding Rossmann-fold superfamily	0	92.9			-0.540422			E	E	E			-0.571497
9	127.5	SWG		sp_v3.0_unigene794	MA_18853g0020	PCG	9.18e-64		PREDICTED: RNA-binding protein 24-B [Amborella trichopoda]	1.08853e-106	77.6		E	E	E		E	E	E			0.650379
11	30	IP		sp_v3.0_unigene18400	MA_362678g0010	PCG	0		S-adenosyl-L-methionine-dependent methyltransferases superfamily protein	2.2e-164	99.2			1.00392	1.04861			1.08968				0.940418	1.42191
11	30.1	IP		sp_v3.0_unigene189072	MA_785219g0010	PCG	1e-83		Protein kinase domain	2.07e-45	77.1		E	E	E		E	E	E		E	E	E
11	30.1	IP		sp_v3.0_unigene30128	MA_10018366g0010	PCG	5.95e-76		---NA---	3.84e-30	100			-0.782624	-1.00109			-0.942651					-1.22956
11	30.1	IP		sp_v3.0_unigene6826	MA_136161g0010	PCG	0		---NA---	4.77e-09	95.6		E	E	E		E	E	E		E	E	E
11	31.2	IP		sp_v3.0_unigene207722	MA_427046g0010	PCG	1e-83		Core histone H2A/H2B/H3/H4	1.56e-36	95.7		0.767912				0.555514				1.0224	0.716767
11	31.5	IP		sp_v3.0_unigene10486	MA_10429258g0010	PCG	0		serine threonine- kinase AFC1 isoform X1	0	85.95		E	E	E		E	E	E		E	E	E
11	31.7	IP		sp_v3.0_unigene8310	MA_215979g0010	PCG	1e-102		ABK21694.1 unknown [Picea sitchensis]	3.84371e-123	98.8		3.44982	3.67675			3.83388	3.15668			2.91403	4.22118
11	32.3	IP		sp_v3.0_unigene162285	MA_24271g0020	CCG	1e-167		R2R3-MYB transcription factor PgMYB11-like	0	96.9		3.58362	2.73723			3.40561	2.29744			3.70156	3.22308
11	32.3	IP		sp_v3.0_unigene4141	MA_10436117g0020	CCG	0		ZF protein-like	1.6e-113	77.6		E	E	E		E	E	E		E	E	E
11	32.3	IP		sp_v3.0_unigene17577	MA_119424g0010	CCG	2e-34		dihydroflavonol-4-reductase	0	99.2		E	E	E		E	E	E				-0.76624
11	32.3	IP		sp_v3.0_unigene15787	MA_6931g0010	CCG	5.86e-05		caffeoyl CoA O-methyltransferase [Picea abies]	1.90548e-169	99.2			0.711417				0.750576				0.677679
11	32.4	IP		sp_v3.0_unigene18329	MA_4742g0010	CCG	9e-111		MFT1-like protein [Picea abies]	1.78297e-125	99.4			1.23861				1.11819	1.05551			1.437
11	32.5	IP		sp_v3.0_unigene4041	MA_7247276g0010	PCG	1e-152		cytochrome P450 monooxygenase CYP736B	0	95.5				1.20728			1.22561	2.56285			-0.600101
11	32.5	IP		sp_v3.0_unigene4998	MA_10427673g0020	PCG	0		cytochrome P450 CYP736A12-like	3.03e-75	73.6			0.506669			E	E	E			0.550726
11	33.3	IP		sp_v3.0_unigene9613	MA_14663g0020	PCG	0		Cytochrome P450-like,	0	98.4				-0.77631			-1.06065	-0.824325		-1.87393
11	34.4	IP		sp_v3.0_unigene6979	MA_118674g0010	PCG	0		Glycosyl transferase family 8	0	94.1		E	E	E		E	E	E
11	35.6	IP		sp_v3.0_unigene17802	MA_10429431g0020	PCG	0		Mov34/MPN/PAD-1 family protein	1.47e-168	93.8		E	E	E		E	E	E		E	E	E
11	36.4	IP		sp_v3.0_unigene25068	MA_498632g0010	PCG	0		2-oxoglutarate (2OG) and Fe(II)-dependent oxygenase superfamily protein	5.85e-180	86.3			0.725606	0.91056			0.851667	1.07212		-0.514026		1.26061
11	36.4	IP		sp_v3.0_unigene53315	MA_10425962g0020	PCG	2.2e-99		2-oxoglutarate (2OG) and Fe(II)-dependent oxygenase superfamily protein	2.69e-91	90.1		-0.578344				E	E	E		-0.822615	-0.597239
11	36.8	IP		sp_v3.0_unigene1211	MA_622611g0010	PCG	7.88e-104		haloacid dehalogenase-like hydrolase	3.53e-52	87.5		E	E	E		E	E	E		E	E	E
11	36.8	IP		sp_v3.0_unigene127442	MA_101927g0010	PCG	0		---NA---	4.97e-113	92.5		E	E	E		E	E	E		E	E	E
11	36.8	IP		sp_v3.0_unigene17810	MA_412882g0010	PCG	0		ATP synthase alpha/beta family, nucleotide-binding domain	0	99.7		E	E	E		E	E	E		E	E	E
11	36.8	IP		sp_v3.0_unigene5578	MA_28469g0010	PCG	5.33e-56		unknown	1.93e-144	73.9		E	E	E		E	E	E			0.546522
11	36.8	IP		sp_v3.0_unigene9722	MA_28222g0010	PCG	1.8e-180		Cytochrome P450 superfamily protein	0	86.1		0.800251	1.49812	1.38428		0.70738	2.05011	2.71089		0.839009
11	37.6	IP		sp_v3.0_unigene2707	MA_10430254g0020	PCG	3.79e-90		Cytochrome P450 superfamily protein	4.76e-47	90.3		E	E	E		-0.910403	1.05376			E	E	E
11	40.1	IP		sp_v3.0_unigene36253	MA_19954g0010	PCG	0		unknown	1.53e-17	83.2		-1.01486				-1.17643				-0.893151
11	40.1	IP		sp_v3.0_unigene9396	MA_139843g0010	PCG	0		Tetraspanin family	4.37e-07	79.2			-2.16403				-2.37775			E	E	E
11	41	IP		sp_v3.0_unigene34169	MA_10425971g0010	PCG	0		Rubber elongation factor protein (REF)	5.73e-146	93.5		E	E	E		E	E	E		E	E	E
11	49.8	IP		sp_v3.0_unigene1493	MA_28575g0010	PCG	0		ABG46325.1 putative pectin methylesterase, partial [Picea abies]	0	94		E	E	E		E	E	E		-0.608618	-0.856885	1.25184
