# Supplementary material for: Combining transcriptomics and genetic linkage based information to identify candidate genes associated with Heterobasidion-resistance in Norway spruce
Source: Sci Rep. 2020 Jul 29;10:12711. doi: 10.1038/s41598-020-69386-0 (PMC7391732; doi:10.1038/s41598-020-69386-0)
Supplement: Supplementary file 4 — Supplementary file4 [file 41598_2020_69386_MOESM4_ESM.xlsx]

## Sheet: Legend
		A
Combining transcriptomics and genetic linkage based information to identify candidate genes associated with Heterobasidion-resistance in Norway spruce
Rajiv Chaudhary1*, Karl Lundén1+, Kerstin Dalman1,2+, Mukesh Dubey1, Miguel Nemesio-Gorriz1,3, Bo Karlsson4, Jan Stenlid1 and Malin Elfstrand1
1Department of Forest Mycology and Plant Pathology, Swedish University of Agricultural Sciences, Box 7026, 75007 Uppsala, Sweden; 2Department of Molecular Sciences, Swedish University of Agricultural Sciences, SE-75007, Uppsala, Sweden; 3Teagasc Food Research Centre, Ashtown, Dublin 15, D15DY05, Ireland; 4The Forestry Research Institute of Sweden, Ekebo, SE-268 90, Svalöv, Sweden
Alignment summaries from tophat

## Sheet: readme_Tophat
	Sample		126_3A_I_1	126_3A_I_2	126_3A_I_3	126_3A_W_1	126_3A_W_2	126_3A_W_3	126_7A_I_1	126_7A_I_2	126_7A_I_3	126_7A_W_1	126_7A_W_2	126_7A_W_3	126_7C_I_1	126_7C_I_2	126_7C_I_3	126_7C_W_1	126_7C_W_2	126_7C_W_3	184_3A_I_1	184_3A_I_2	184_3A_I_3	184_3A_W_1	184_3A_W_2	184_3A_W_3	184_7A_I_1	184_7A_I_2	184_7A_I_3	184_7A_W_1	184_7A_W_2	184_7A_W_3	184_7C_I_1	184_7C_I_2	184_7C_I_3	184_7C_W_1	184_7C_W_2
		Input	15328703	16351691	11155323	12959014	13385308	14662797	15300481	16163766	13426414	12615261	15012032	13497425	14185457	13037196	13697223	14359232	13592257	13847591	14778810	13322533	14593813	12488834	13854696	12989792	12779811	13009132	12038919	13830846	14615718	15185070	12830046	15435940	13320577	15607452	14246230
	Left reads	Mapped	5996707 (39.1% )	5932065 (36.3% )	3818231 (34.2%)	5295893 (40.9% )	5033595 (37.6% )	6045026 (41.2% )	5958136 (38.9% )	6210847 (38.4%)	5234270 (39.0%)	5328302 (42.2%)	5940573 (39.6%)	5973375 (44.3%)	6267638 (44.2%)	5675489 (43.5%)	5948532 (43.4%)	5826429 (40.6% )	5453518 (40.1%)	5780897 (41.7%)	5382110 (36.4%)	5005977 (37.6%)	5833944 (40.0%)	5164547 (41.4%)	5350791 (38.6%)	5105824 (39.3%)	5050168 (39.5%)	4975717 (38.2%)	4237536 (35.2%)	5318208 (38.5%)	5507075 (37.7%)	5822789 (38.3%)	5268053 (41.1%)	5798082 (37.6%)	4840806 (36.3%)	5452541 (34.9%)	4956872 (34.8%)
		% multiple alignments	0.061	0.042	0.042	0.046	0.041	0.041	0.042	0.043	0.049	0.046	0.044	0.049	0.051	0.042	0.043	0.044	0.045	0.043	0.086	0.048	0.045	0.048	0.043	0.043	0.044	0.049	0.044	0.041	0.04	0.039	0.092	0.073	0.041	0.046	0.04
		Input	15328703	16351691	11155323	12959014	13385308	14662797	15300481	16163766	13426414	12615261	15012032	13497425	14185457	13037196	13697223	14359232	13592257	13847591	14778810	13322533	14593813	12488834	13854696	12989792	12779811	13009132	12038919	13830846	14615718	15185070	12830046	15435940	13320577	15607452	14246230
	Right reads:	Mapped	5912865 (38.6% )	6203610 (37.9% )	3969589 (35.6% )	5449786 (42.1% )	5226878 (39.0% )	6177179 (42.1% )	6125271 (40.0%)	6386589 (39.5%)	5480818 (40.8%)	5415525 (42.9%)	6106574 (40.7%)	5935375 (44.0%)	6303123 (44.4%)	5785837 (44.4%)	6067559 (44.3%)	5909221 (41.2% )	5509918 (40.5%)	5956800 (43.0%)	5589936 (37.8%)	5139661 (38.6%)	5930131 (40.6%)	5046445 (40.4%)	5558765 (40.1%)	5288060 (40.7%)	5142610 (40.2%)	5142650 (39.5%)	4388401 (36.5%)	5456948 (39.5%)	5626570 (38.5%)	6034582 (39.7%)	5396055 (42.1%)	5874836 (38.1%)	5046149 (37.9%)	5650888 (36.2%)	5165897 (36.3%)
		% multiple alignments	0.058	0.043	0.043	0.046	0.041	0.041	0.043	0.044	0.049	0.046	0.044	0.048	0.05	0.042	0.043	0.044	0.045	0.043	0.082	0.047	0.045	0.046	0.043	0.043	0.043	0.049	0.044	0.04	0.04	0.039	0.087	0.07	0.041	0.046	0.04
	overall read mapping rate		0.388	0.371	34.9	0.415	0.383	0.417	0.395	0.39	0.399	0.426	0.401	0.441	0.443	0.44	0.439	0.409	0.403	0.424	0.371	0.381	0.403	0.409	0.394	0.4	0.399	0.389	0.358	0.39	0.381	0.39	0.416	0.378	0.371	0.356	0.355
		Total	4853376	5087528	3212293	4446485	4234200	5125304	5070868	5260992	4390611	4309432	4896348	4790636	5131780	4676897	4918480	4768213	4460318	4771791	4455236	4122068	4783152	4173884	4534981	4233264	4187772	4169797	3528622	4491462	4719250	4961206	4374833	4886519	4074756	4572316	4227206
	Aligned pairs	% multiple alignments	275510 (5.7%)	204027 (4%)	128248 (4%)	194401 (4.4%)	164475 (3.9%)	199740 (3.9%)	202589 ( 4.0%)	215763 ( 4.1%)	204363 ( 4.7%)	184559 (4.3%)	200715 ( 4.1%)	217373 ( 4.5%)	244524 ( 4.8%)	184098 ( 3.9%)	198553 ( 4.0%)	194639 ( 4.1%)	188830 ( 4.2%)	191843 ( 4.0%)	361984 ( 8.1%)	180102 ( 4.4%)	198725 ( 4.2%)	182055 ( 4.4%)	183575 ( 4.0%)	169304 ( 4.0%)	169988 ( 4.1%)	189975 ( 4.6%)	145085 ( 4.1%)	170022 ( 3.8%)	177892 ( 3.8%)	182556 ( 3.7%)	383848 ( 8.8%)	337392 ( 6.9%)	156111 ( 3.8%)	199673 ( 4.4%)	159736 ( 3.8%)
		discordant alignments	3933 ( 0.1%)	1941 ( 0.0%)	1632 ( 0.1%)	2326 ( 0.1%)	1692 ( 0.0%)	1290 ( 0.0%)	1751 ( 0.0%)	2184 ( 0.0%)	2927 ( 0.1%)	2079 ( 0.0%)	2380 ( 0.0%)	2869 ( 0.1%)	2910 ( 0.1%)	1011 ( 0.0%)	1627 ( 0.0%)	1791 ( 0.0%)	2244 ( 0.1%)	2463 ( 0.1%)	6372 ( 0.1%)	2858 ( 0.1%)	2672 ( 0.1%)	1956 ( 0.0%)	1237 ( 0.0%)	1935 ( 0.0%)	1975 ( 0.0%)	2104 ( 0.1%)	1712 ( 0.0%)	1085 ( 0.0%)	900 ( 0.0%)	1081 ( 0.0%)	7230 ( 0.2%)	3286 ( 0.1%)	838 ( 0.0%)	1142 ( 0.0%)	695 ( 0.0%)
		% concordant pair alignment rate	0.316	0.311	0.288	0.343	0.316	0.349	0.331	0.325	0.327	0.341	0.326	0.355	0.362	0.359	0.359	0.332	0.328	0.344	0.301	0.309	0.328	0.334	0.327	0.326	0.328	0.32	0.293	0.325	0.323	0.327	0.34	0.316	0.306	0.293	0.297
